# Supplementary material for: Transcriptional and metabolic profiling of sulfur starvation response in two monocots
Source: BMC Plant Biol. 2024 Apr 9;24:257. doi: 10.1186/s12870-024-04948-2 (PMC11003109; doi:10.1186/s12870-024-04948-2)
Supplement: Supplementary file 2 — Additional file 2: Supplemental Table 1. DEGs in O.sativa (C3) under S-deficiency. Supplemental Table 2. DEGs in S.viridis (C4) under S-deficiency. Supplemental Table 3. Common DEGs under S-deficiency in Arabidopsis thaliana (*Maruyama-Nakashita et al., 2006; **Dietzen et al., 2020) and ***present study. Supplemental Table 4. GO terms enriched in upregulated DEGs for O.sativa (C3) under S-deficiency. Supplemental Table 5. GO terms enriched in upregulated DEGs for S.viridis (C4) under S-deficiency. Supplemental Table 6. GO terms enriched in downregulated DEGs for O.sativa (C3) under S-deficiency. Supplemental Table 7. GO terms enriched in downregulated DEGs for S.viridis (C4) under S-deficiency. Supplemental Table 8. GO terms for sub-networks in O. sativa (C3) under S-deficiency. Supplemental Table 9. GO terms for sub-networks in S.viridis (C4) under S-deficiency. Supplemental Table 10. RT-qPCR primers used in this study. [file 12870_2024_4948_MOESM2_ESM.xlsx]

## Sheet: Supp.Table 1
Supplemental Table 1. DEGs in O.sativa (C3) under S-deficiency
OsID	log2FC	adj.P.Val	Best.hit.arabi.ID	Best.hit.OsID
OsKitaake02g163800.1	4.18952	2.48e-12	AT4G31290.1	LOC_Os02g26700.1
OsKitaake06g263200.1	4.39239	5.4e-12	AT1G72300.1	LOC_Os06g47740.1
OsKitaake01g004900.1	6.69805	2.29e-11	AT1G75280.1	LOC_Os01g01660.1
OsKitaake01g384700.1	5.58012	2.36e-11	AT3G56200.1	LOC_Os01g61044.2
OsKitaake03g134300.1	5.26886	3e-11	AT3G55040.1	LOC_Os03g17470.1
OsKitaake12g205000.1	2.95421	3.68e-11	AT3G63250.1	LOC_Os12g41390.1
OsKitaake03g073800.1	4.38547	4.18e-11	AT1G22150.1	LOC_Os03g09970.1
OsKitaake04g207000.1	3.80045	4.79e-11	AT4G25570.1	LOC_Os04g45090.2
OsKitaake10g155000.1	4.66003	5.75e-11	AT5G24655.1	LOC_Os10g36580.1
OsKitaake09g015400.1	3.64286	7.47e-11	AT5G13550.1	LOC_Os09g06499.1
OsKitaake08g034700.1	5.27001	8.56e-11	AT5G24600.1	LOC_Os08g05770.1
OsKitaake09g183700.1	3.85299	9.54e-11	AT5G11880.1	LOC_Os09g37120.1
OsKitaake02g346700.1	4.56959	1.22e-10	AT1G10790.1	LOC_Os02g52910.1
OsKitaake05g238600.1	3.23695	1.44e-10	AT5G56760.1	LOC_Os05g45710.1
OsKitaake12g173700.1	3.91468	1.72e-10	NA	LOC_Os12g36840.1
OsKitaake01g065100.1	3.05683	2.12e-10	AT3G21360.1	LOC_Os01g09430.1
OsKitaake06g154100.1	3.30685	3.75e-10	AT4G39230.1	LOC_Os06g27770.1
OsKitaake01g418300.1	2.61363	3.93e-10	AT1G36370.1	LOC_Os01g65410.1
OsKitaake05g218600.1	3.11764	4.2e-10	AT1G04770.1	LOC_Os05g43040.1
OsKitaake02g024800.1	3.95214	4.52e-10	AT3G49580.1	LOC_Os02g03710.1
OsKitaake04g142400.1	3.25048	5.93e-10	AT1G76690.1	LOC_Os06g11240.1
OsKitaake01g120300.1	12.7354	7.38e-10	AT5G11720.1	LOC_Os01g16310.1
OsKitaake11g120800.1	4.73542	7.79e-10	AT3G07350.1	LOC_Os11g25040.1
OsKitaake02g002000.1	2.70709	8.56e-10	AT2G21045.1	LOC_Os02g01220.1
OsKitaake02g312700.1	9.7524	9.5e-10	AT1G62420.1	LOC_Os02g48850.1
OsKitaake03g051700.1	12.4881	1.37e-09	AT1G04770.1	LOC_Os03g06970.1
OsKitaake08g207100.1	4.99973	1.84e-09	AT1G73730.1	LOC_Os08g39830.1
OsKitaake10g155100.1	6.94616	2e-09	AT5G24655.1	LOC_Os10g36610.1
OsKitaake03g171100.1	3.94429	2.17e-09	AT3G08860.1	LOC_Os03g21960.1
OsKitaake08g067200.1	3.22499	2.59e-09	AT3G22200.1	LOC_Os08g10510.1
OsKitaake01g446100.1	3.04748	2.85e-09	AT3G07350.1	LOC_Os01g68650.1
OsKitaake01g051200.1	3.74324	2.99e-09	AT5G33320.1	LOC_Os01g07730.1
OsKitaake03g258000.1	3.7824	3.23e-09	AT3G19000.1	LOC_Os03g42130.1
OsKitaake03g395500.1	3.52666	3.38e-09	AT3G53810.1	LOC_Os03g60810.1
OsKitaake02g028250.1	2.74002	4.78e-09	AT2G18250.1	LOC_Os02g04120.1
OsKitaake12g029800.1	5.47618	7.07e-09	AT3G45070.1	LOC_Os11g04550.1
OsKitaake03g134400.1	4.18385	1.31e-08	AT3G55040.1	LOC_Os03g17480.1
OsKitaake02g193800.1	5.07336	2.45e-08	AT3G26330.1	LOC_Os02g32770.1
OsKitaake06g018300.1	2.48227	2.46e-08	AT5G07270.1	LOC_Os06g03800.1
OsKitaake04g236100.1	3.88492	3.12e-08	AT3G61460.1	LOC_Os04g49160.1
OsKitaake01g423200.1	2.14661	3.79e-08	AT1G21410.1	LOC_Os01g65920.2
OsKitaake08g030300.1	2.45818	4.13e-08	AT4G17370.1	LOC_Os08g05280.1
OsKitaake03g205300.1	7.07926	4.15e-08	NA	NA
OsKitaake10g098700.1	3.28992	4.34e-08	AT4G14710.2	LOC_Os10g28350.1
OsKitaake12g218400.1	1.93497	5.09e-08	AT4G14880.2	LOC_Os12g42980.1
OsKitaake01g447300.1	2.7283	5.24e-08	AT4G14030.2	LOC_Os01g68770.1
OsKitaake12g010200.1	2.71634	5.38e-08	AT5G58380.1	LOC_Os12g02200.1
OsKitaake06g191000.1	3.66878	7.03e-08	AT5G25900.1	LOC_Os06g37224.1
OsKitaake07g219000.1	1.57631	7.9e-08	AT4G27250.1	LOC_Os07g40986.1
OsKitaake04g281200.1	2.942	8.24e-08	NA
OsKitaake08g147500.1	2.22555	1.06e-07	AT1G22150.1	LOC_Os08g31410.3
OsKitaake03g093000.1	4.42466	1.28e-07	AT3G25900.1	LOC_Os03g12110.1
OsKitaake12g094800.1	1.97974	1.55e-07	AT5G40670.1	LOC_Os12g18110.1
OsKitaake03g201800.1	3.2814	1.58e-07	AT1G02170.1	LOC_Os03g27120.1
OsKitaake09g150500.1	5.04728	1.98e-07	AT5G35320.1	LOC_Os09g32095.1
OsKitaake03g294300.1	2.60868	2.01e-07	AT4G30550.1	LOC_Os03g48060.1
OsKitaake09g192600.1	3.62677	2.04e-07	AT1G20823.1	LOC_Os09g38110.1
OsKitaake11g006500.1	2.66736	2.58e-07	AT5G58380.1	LOC_Os11g02240.1
OsKitaake09g037400.1	9.21615	2.6e-07	NA
OsKitaake09g042101.1	2.38815	2.67e-07	AT2G01060.1	LOC_Os09g12770.1
OsKitaake03g213100.1	2.07508	2.92e-07	AT3G13840.1	LOC_Os03g29480.1
OsKitaake02g015900.1	3.58103	3.31e-07	AT4G35780.1	LOC_Os02g02780.1
OsKitaake11g154900.1	4.43249	3.62e-07	AT4G22280.1	LOC_Os11g33180.1
OsKitaake08g137500.1	5.39929	3.7e-07	AT1G23740.1	LOC_Os08g29170.1
OsKitaake03g185400.1	3.67245	4.1e-07	AT2G36000.1	LOC_Os03g24590.1
OsKitaake12g188600.1	3.57358	4.47e-07	AT2G37430.1	LOC_Os12g38960.1
OsKitaake11g165300.1	2.68222	5.39e-07	AT3G14460.1	LOC_Os01g57340.1
OsKitaake01g005000.1	2.28595	6.73e-07	AT5G60030.1	LOC_Os01g01670.2
OsKitaake04g240700.1	5.12465	7.49e-07	AT1G44750.1	LOC_Os04g49739.1
OsKitaake12g036500.1	3.37364	7.86e-07	AT3G10020.1	LOC_Os12g05210.1
OsKitaake01g424200.1	1.69787	8.57e-07	AT5G09220.1	LOC_Os01g66010.1
OsKitaake04g269100.1	5.86133	1.26e-06	AT2G39760.1	LOC_Os04g53390.1
OsKitaake10g200000.1	6.8887	1.28e-06	NA	LOC_Os10g42066.1
OsKitaake05g120600.1	2.64891	1.42e-06	AT2G30360.1	LOC_Os05g26940.1
OsKitaake10g159800.1	4.32771	2.39e-06	AT1G64660.1	LOC_Os10g37340.1
OsKitaake03g246100.1	2.4217	2.53e-06	AT3G26320.1	LOC_Os03g39690.1
OsKitaake09g150600.1	3.02057	2.94e-06	AT5G10580.1	LOC_Os09g32100.1
OsKitaake04g320100.1	4.33643	3.21e-06	AT4G30080.1	LOC_Os04g59430.1
OsKitaake04g097000.1	2.97001	3.84e-06	AT4G13010.1	LOC_Os04g30420.1
OsKitaake04g093400.1	3.64685	4.98e-06	AT1G19390.1	LOC_Os10g10130.1
OsKitaake10g170200.1	1.65135	5.43e-06	AT1G10370.1	LOC_Os10g38780.1
OsKitaake07g022000.1	2.83677	5.61e-06	AT2G37710.1	LOC_Os07g03790.1
OsKitaake06g015700.1	2.47217	5.9e-06	AT4G10770.1	LOC_Os06g03540.1
OsKitaake09g015300.1	3.20061	6.76e-06	AT3G02380.1	LOC_Os09g06464.1
OsKitaake08g026900.1	4.43692	8.31e-06	AT2G20340.1	LOC_Os08g04560.1
OsKitaake09g174100.1	2.88123	8.5e-06	AT3G26300.1	LOC_Os09g36080.1
OsKitaake03g221600.1	2.39827	8.67e-06	AT5G07920.1	LOC_Os03g31180.1
OsKitaake04g041500.1	1.75889	9.58e-06	AT5G45890.1	LOC_Os04g13140.1
OsKitaake01g420600.1	2.63269	9.59e-06	AT1G10010.1	LOC_Os01g65660.1
OsKitaake07g161800.1	2.11771	1.03e-05	AT1G61930.1	LOC_Os07g33270.1
OsKitaake04g113100.1	4.91532	1.05e-05	NA	LOC_Os04g32810.1
OsKitaake04g115900.1	2.74303	1.13e-05	AT1G47980.1	LOC_Os04g33150.1
OsKitaake03g269200.1	2.83051	1.2e-05	AT1G21270.1	LOC_Os03g44140.1
OsKitaake06g123000.1	3.40191	1.3e-05	AT4G11000.1	LOC_Os06g19110.1
OsKitaake08g037250.1	8.10154	1.57e-05	NA
OsKitaake04g013500.1	4.82329	1.65e-05	NA	LOC_Os04g04360.1
OsKitaake07g264400.1	1.54928	1.67e-05	AT1G08830.1	LOC_Os07g46990.2
OsKitaake01g411200.1	1.85431	1.72e-05	AT3G10910.1	LOC_Os01g64620.1
OsKitaake06g080100.1	3.44712	2.09e-05	AT1G76690.1	LOC_Os06g11290.1
OsKitaake12g188400.1	2.73348	2.16e-05	NA	LOC_Os12g38940.1
OsKitaake10g200100.1	1.99582	2.4e-05	NA	LOC_Os10g42072.1
OsKitaake10g021200.1	2.58763	2.56e-05	AT1G11300.1	LOC_Os10g05160.1
OsKitaake05g022300.1	1.77335	2.75e-05	AT1G23380.1	LOC_Os05g03884.1
OsKitaake11g014200.1	2.87084	3.23e-05	AT5G18280.1	LOC_Os11g03290.1
OsKitaake12g118500.1	1.55619	3.29e-05	NA	NA
OsKitaake05g144700.1	4.78994	3.91e-05	AT4G23700.1	LOC_Os05g31730.1
OsKitaake11g095300.1	2.5318	3.91e-05	AT4G36470.1	LOC_Os11g15300.1
OsKitaake01g083000.1	2.56505	4.36e-05	AT1G65480.1	LOC_Os01g11940.1
OsKitaake05g031200.1	4.44157	4.41e-05	NA	LOC_Os05g05070.1
OsKitaake10g169300.1	3.60918	5.2e-05	AT1G59670.1	LOC_Os10g38640.1
OsKitaake10g118700.1	1.67248	5.98e-05	AT4G13180.1	LOC_Os10g31780.1
OsKitaake07g156800.1	2.08745	6.03e-05	AT4G21990.1	LOC_Os07g32570.2
OsKitaake01g246700.1	2.17234	6.3e-05	AT1G64140.1	LOC_Os01g43370.1
OsKitaake05g014700.1	2.56947	6.56e-05	NA	LOC_Os08g28560.1
OsKitaake01g005100.1	1.68793	7.96e-05	AT2G46630.1	LOC_Os01g01680.1
OsKitaake05g044200.1	2.81692	8.55e-05	NA	LOC_Os05g06540.1
OsKitaake03g235300.1	3.35586	8.7e-05	AT3G21690.1	LOC_Os03g37490.1
OsKitaake01g407100.1	1.85863	0.000100005	AT2G36270.1	LOC_Os01g64000.1
OsKitaake06g028600.1	2.4691	0.000103891	AT5G25940.1	LOC_Os06g04950.1
OsKitaake10g113400.1	1.84467	0.000112247	AT2G36970.1	LOC_Os10g30560.1
OsKitaake06g178800.1	1.73654	0.000113128	AT4G40070.1	LOC_Os06g34870.1
OsKitaake07g235701.1	3.05113	0.000122846	AT3G21850.1	LOC_Os07g43240.1
OsKitaake11g026300.1	2.16819	0.000136358	AT3G45070.1	LOC_Os11g04550.1
OsKitaake01g352300.1	1.79131	0.000138435	AT1G61740.1	LOC_Os01g57700.1
OsKitaake09g029300.1	4.34388	0.000138558	AT2G37710.1	LOC_Os09g09510.1
OsKitaake09g117600.1	2.20844	0.000174503	AT1G55230.1	LOC_Os09g27260.1
OsKitaake12g217800.1	2.10703	0.000188436	AT5G17860.1	LOC_Os12g42910.1
OsKitaake07g087200.1	2.2641	0.000198153	AT2G14610.1	LOC_Os07g14030.1
OsKitaake02g180300.1	4.09667	0.000231855	AT4G37320.1	LOC_Os02g30110.1
OsKitaake12g173800.1	2.99654	0.000294241	NA	LOC_Os12g36850.1
OsKitaake11g207500.1	2.55332	0.000304288	AT4G33880.1	LOC_Os11g41640.1
OsKitaake01g336100.1	-3.29781	3.31e-07	AT3G62760.1	LOC_Os01g55830.1
OsKitaake06g288600.1	-3.94288	8.83e-07	AT4G35770.1	LOC_Os06g50930.1
OsKitaake07g119200.1	-6.76266	1.43e-06	NA	LOC_Os07g24830.1
OsKitaake02g289200.1	-1.99761	3.47e-06	AT5G07010.1	LOC_Os02g45890.1
OsKitaake06g224200.1	-1.52615	3.86e-06	AT3G30390.1	LOC_Os06g42720.1
OsKitaake12g120000.1	-5.33795	6.07e-06	NA	LOC_Os12g26960.1
OsKitaake05g153200.1	-2.07457	1.46e-05	AT3G12500.1	LOC_Os05g33130.1
OsKitaake04g122600.1	-2.27232	1.51e-05	AT5G05960.1	LOC_Os04g33920.1
OsKitaake08g216500.1	-2.46141	1.71e-05	AT4G31330.1	LOC_Os08g40940.1
OsKitaake04g069900.1	-2.44976	1.71e-05	AT3G57230.1	LOC_Os04g23910.1
OsKitaake01g275600.1	-3.20809	2.24e-05	NA	LOC_Os01g48260.1
OsKitaake06g147500.1	-2.1338	2.24e-05	AT3G57230.2	LOC_Os06g23950.1
OsKitaake01g329200.1	-2.2595	2.76e-05	NA	LOC_Os01g55080.1
OsKitaake04g121200.1	-1.65319	2.93e-05	AT3G52600.1	LOC_Os04g33740.1
OsKitaake01g224500.1	-3.83991	3.06e-05	AT5G62740.1	LOC_Os01g40560.1
OsKitaake02g147300.1	-1.50489	3.66e-05	AT1G25550.1	LOC_Os02g22020.1
OsKitaake05g011500.1	-2.23691	3.94e-05	AT5G59820.1	LOC_Os05g02390.1
OsKitaake01g146500.1	-1.54341	4.53e-05	AT4G02330.1	LOC_Os01g20980.1
OsKitaake01g329000.1	-3.64334	4.71e-05	NA	LOC_Os01g55060.1
OsKitaake06g175500.1	-2.80134	5.2e-05	NA	LOC_Os06g34330.1
OsKitaake03g038300.1	-3.75772	5.26e-05	NA	LOC_Os03g05334.1
OsKitaake06g219300.1	-2.12494	5.35e-05	AT1G76500.1	LOC_Os06g41860.1
OsKitaake07g222800.1	-2.60009	5.35e-05	AT3G45070.1	LOC_Os07g41460.1
OsKitaake07g127000.1	-2.12607	7.54e-05	AT2G37170.1	LOC_Os07g26630.1
OsKitaake02g358300.1	-1.54416	8.29e-05	AT3G14280.1	LOC_Os02g54180.1
OsKitaake07g170100.1	-2.32588	0.000143894	AT5G15180.1	LOC_Os07g34710.1
OsKitaake07g120300.1	-3.25459	0.000172094	NA	LOC_Os07g25050.1
OsKitaake07g174800.1	-1.56766	0.000178097	AT5G55180.2	LOC_Os07g35480.2
OsKitaake01g432300.1	-1.90585	0.000178626	AT3G07570.1	LOC_Os01g67010.1
OsKitaake09g038500.1	-5.97441	0.00022679	AT1G23390.1	LOC_Os09g12150.1
OsKitaake01g017000.1	-3.96693	0.000238854	NA	LOC_Os01g03390.1
OsKitaake02g193950.1	-1.60495	0.000243832	AT5G24030.1	LOC_Os02g32814.1
OsKitaake07g004800.1	-5.36376	0.000257792	AT1G65870.1	LOC_Os07g01680.1
OsKitaake12g220200.1	-2.15968	0.000260083	AT4G11650.1	LOC_Os12g43490.1
OsKitaake11g086700.1	-1.55731	0.000260083	AT4G02360.1	LOC_Os11g13720.1
OsKitaake02g242300.1	-4.91369	0.000279568	AT4G00860.1	LOC_Os02g39620.1
OsKitaake09g064200.1	-2.98157	0.000279568	AT1G07650.1	LOC_Os09g17630.1
OsKitaake08g068200.1	-1.66511	0.00032828	AT3G12750.1	LOC_Os08g10630.1
OsKitaake01g016600.1	-2.77068	0.000394054	NA	LOC_Os01g03340.1
OsKitaake06g189700.1	-2.97153	0.000497589	AT1G10970.1	LOC_Os06g37010.2
OsKitaake05g005866.1	-2.5855	0.00050111	AT5G67420.1	LOC_Os03g33090.1
OsKitaake02g339400.1	-1.64354	0.000501703	AT4G08950.1	LOC_Os02g52000.1
OsKitaake01g467200.1	-1.50815	0.000612654	AT4G16260.1	LOC_Os01g71380.1
OsKitaake06g175300.1	-3.37783	0.000612654	NA	LOC_Os06g34180.1
OsKitaake11g106000.1	-1.92335	0.000678831	AT1G78060.1	LOC_Os11g18730.1
OsKitaake03g101200.1	-2.38613	0.00074417	AT2G16060.1	LOC_Os03g13140.1
OsKitaake01g470700.1	-1.57567	0.000761319	AT4G16260.1	LOC_Os01g71810.1
OsKitaake02g150600.1	-1.70629	0.000778173	NA	NA
OsKitaake01g107300.1	-1.71204	0.000796739	AT3G05620.1	LOC_Os01g15039.1
OsKitaake03g039800.1	-1.66158	0.000816451	AT2G42440.1	LOC_Os03g05510.1
OsKitaake08g145500.1	-3.24404	0.000902181	AT3G15730.1	LOC_Os08g31060.1
OsKitaake01g161600.1	-1.52135	0.000981423	AT5G45890.1	LOC_Os01g24550.1
OsKitaake05g261600.1	-2.65898	0.000987989	NA	LOC_Os05g48740.1
OsKitaake07g068500.1	-3.23662	0.00102486	AT5G26250.1	LOC_Os07g10590.1
OsKitaake02g349600.1	-2.29436	0.00105591	NA	LOC_Os02g53250.1
OsKitaake07g211800.1	-2.55843	0.00106124	AT5G67420.1	LOC_Os07g40000.1
OsKitaake05g219200.1	-2.05014	0.00106554	AT1G28590.1	LOC_Os05g43100.1
OsKitaake01g393100.1	-1.65549	0.00106554	NA	NA
OsKitaake02g194500.1	-1.91783	0.00107095	AT2G27550.1	LOC_Os02g32950.1
OsKitaake10g168800.1	-2.37981	0.00111063	AT1G10360.1	LOC_Os10g38580.1
OsKitaake09g095700.1	-2.23993	0.0011796	NA	LOC_Os09g24370.1
OsKitaake07g127200.1	-2.49924	0.00135361	AT2G37170.1	LOC_Os07g26660.1
OsKitaake03g303200.1	-1.89374	0.0013809	NA	LOC_Os03g49270.1
OsKitaake02g352666.1	-1.618	0.00140688	AT1G58370.1	LOC_Os03g47010.1
OsKitaake02g225600.1	-3.73721	0.00150587	NA	LOC_Os02g37480.1
OsKitaake01g135500.1	-1.99915	0.00186564	AT1G02460.1	LOC_Os01g19170.1
OsKitaake05g055500.1	-2.43343	0.00187754	NA	LOC_Os05g08554.1
OsKitaake06g275900.1	-3.45173	0.00195767	AT4G22660.1	LOC_Os06g49340.1
OsKitaake08g122800.1	-3.03815	0.00196482	AT4G38190.1	LOC_Os08g25710.1
OsKitaake11g164400.1	-2.21168	0.00204138	AT5G53970.1	LOC_Os11g35040.1
OsKitaake07g235300.1	-2.74838	0.00217995	AT5G65140.1	LOC_Os07g43160.1
OsKitaake12g131100.1	-3.40749	0.00229914	AT4G04540.1	LOC_Os12g30180.1
OsKitaake04g093300.1	-2.91097	0.002384	AT1G21230.1	LOC_Os04g29580.1
OsKitaake05g279300.1	-2.8957	0.0024466	AT4G27970.1	LOC_Os01g43460.2
OsKitaake09g111500.1	-2.03594	0.0025812	AT3G48700.1	LOC_Os09g26490.1
OsKitaake03g043900.1	-1.80974	0.00265076	AT1G20190.1	LOC_Os03g06050.1
OsKitaake04g217000.1	-1.77518	0.0027492	AT5G47450.1	LOC_Os02g44080.1
OsKitaake04g143900.1	-4.61827	0.00276355	AT4G10250.1	LOC_Os04g36750.1
OsKitaake07g258600.1	-1.83971	0.0027792	AT3G54400.1	LOC_Os07g46480.1
OsKitaake04g193300.1	-1.66066	0.00291555	AT4G13510.1	LOC_Os04g43070.1
OsKitaake06g171000.1	-1.59253	0.00296453	AT5G05340.1	LOC_Os06g33100.1
OsKitaake01g325900.1	-1.75565	0.00299351	AT4G18760.1	LOC_Os01g54630.1
OsKitaake01g016700.1	-2.36043	0.003043	NA	LOC_Os01g03360.1
OsKitaake01g396700.1	-1.78568	0.00339098	AT2G29130.1	LOC_Os01g62600.1
OsKitaake03g328200.1	-1.90197	0.00363146	NA	LOC_Os03g52370.1
OsKitaake05g055550.1	-1.85246	0.00387199	NA	NA
OsKitaake12g170300.1	-1.94685	0.00409579	AT2G38870.1	LOC_Os12g36240.1
OsKitaake01g481000.1	-1.67876	0.00430016	AT3G45680.1	LOC_Os05g27304.1
OsKitaake12g141800.1	-1.61369	0.00455591	AT4G33880.1	LOC_Os12g32400.1
OsKitaake03g322400.1	-2.25812	0.00472548	NA	NA
OsKitaake03g323100.1	-2.12217	0.00475218	AT4G37770.1	LOC_Os03g51740.1
OsKitaake07g119233.1	-2.09642	0.00487884	NA	LOC_Os07g25050.1
OsKitaake08g082600.1	-1.88171	0.00638807	AT4G26830.1	LOC_Os08g14700.1
OsKitaake06g137600.1	-2.07552	0.00705283	AT1G76430.1	LOC_Os06g21950.1
OsKitaake01g133900.1	-1.93027	0.00705283	AT4G11290.1	LOC_Os01g18890.1
OsKitaake09g076900.1	-1.64055	0.00730416	AT5G10190.1	LOC_Os09g20520.1
OsKitaake07g281500.1	-1.961	0.00785566	AT1G09240.1	LOC_Os07g48980.1
OsKitaake06g189800.1	-2.99661	0.00788561	NA	NA
OsKitaake07g019500.1	-4.39218	0.00790708	AT1G13590.1	LOC_Os07g03200.1
OsKitaake04g298400.1	-1.86368	0.0081732	AT1G55120.1	LOC_Os04g56920.1
OsKitaake08g034800.1	-1.90859	0.00821403	AT5G24600.1	LOC_Os08g05780.1
OsKitaake04g025200.1	-1.65712	0.00870357	AT4G26090.1	LOC_Os04g08390.1
OsKitaake12g219900.1	-1.94082	0.00931901	AT4G11650.1	LOC_Os12g43430.1
OsKitaake06g250900.1	-2.57296	0.00944003	NA	LOC_Os06g46160.1

## Sheet: Supp.Table 2
Supplemental Table 2. DEGs in S.viridis (C4) under S-deficiency
SvID	log2FC	adj.P.Val	Best.hit.arabi.ID	Best.hit.OsID
Sevir.9G510300.1	8.23293	4.45e-11	NA	NA
Sevir.9G510400.1	5.85916	2.24e-09	AT5G10180.1	LOC_Os03g09940.1
Sevir.2G145600.1	9.09809	2.33e-09	AT3G19440.1	LOC_Os09g01620.1
Sevir.3G250200.1	8.09533	3.59e-09	AT3G47340.1	LOC_Os06g15420.1
Sevir.5G132700.1	7.44121	4.34e-09	AT3G21360.1	LOC_Os01g09430.1
Sevir.5G047300.1	16.3613	4.34e-09	AT5G11720.1	LOC_Os01g16310.1
Sevir.9G532800.1	17.3115	6.13e-09	AT1G04770.1	LOC_Os03g06970.1
Sevir.5G370600.1	7.1091	1.12e-08	AT3G56200.1	LOC_Os01g61044.2
Sevir.9G570600.1	5.43733	2.57e-08	AT1G11240.1	LOC_Os03g23020.1
Sevir.9G450400.1	7.47335	2.75e-08	AT3G55040.1	LOC_Os03g17470.1
Sevir.5G404100.1	5.17322	3.22e-08	AT1G36370.1	LOC_Os01g65410.1
Sevir.9G165600.1	11.6053	3.7e-08	AT3G19000.1	LOC_Os03g42130.1
Sevir.5G125200.1	5.0426	5.25e-08	AT3G63210.1	LOC_Os01g08520.1
Sevir.2G173400.1	3.89736	5.8e-08	AT2G01060.1	LOC_Os09g12770.1
Sevir.5G136700.1	10.6899	5.94e-08	AT5G56890.1	LOC_Os01g09860.1
Sevir.8G193900.1	8.56063	5.94e-08	AT3G07040.1	LOC_Os11g39330.1
Sevir.5G348300.1	3.65765	6.03e-08	AT1G61740.1	LOC_Os01g57710.1
Sevir.9G415200.1	6.2263	6.03e-08	AT3G08860.1	LOC_Os03g21960.1
Sevir.2G154401.1	3.71047	6.03e-08	AT3G12520.1	LOC_Os09g06499.1
Sevir.1G304801.1	16.0895	6.22e-08	AT1G12030.1	LOC_Os02g48850.1
Sevir.8G189800.1	10.4876	8.64e-08	NA	NA
Sevir.6G078825.1	11.3142	1.15e-07	AT1G48640.1	LOC_Os08g03350.1
Sevir.2G199700.1	4.04638	1.15e-07	AT4G38060.2	LOC_Os08g31940.1
Sevir.2G154451.1	3.94127	1.16e-07	AT5G13550.1	LOC_Os09g06499.1
Sevir.8G013125.1	5.56855	1.27e-07	AT5G58380.1	LOC_Os12g02200.2
Sevir.5G237900.1	3.34538	1.63e-07	AT1G64140.1	LOC_Os01g43372.1
Sevir.7G269801.1	13.4759	1.63e-07	AT2G26450.1	LOC_Os04g54850.1
Sevir.6G034100.1	5.31848	1.92e-07	AT1G11840.6	LOC_Os08g09250.2
Sevir.5G069600.1	4.38622	1.92e-07	NA	NA
Sevir.9G491500.1	6.20387	2.81e-07	AT3G25900.1	LOC_Os03g12110.1
Sevir.5G203600.1	3.72765	2.9e-07	AT4G32940.1	LOC_Os01g37910.1
Sevir.7G205900.1	6.09381	3.04e-07	AT1G63440.1	LOC_Os04g46940.1
Sevir.5G118100.1	6.43795	3.32e-07	AT5G33320.1	LOC_Os01g07730.1
Sevir.1G131100.1	8.32708	3.32e-07	AT4G32300.1	LOC_Os04g23760.1
Sevir.4G128300.1	4.44497	3.48e-07	AT2G39130.1	LOC_Os02g01100.3
Sevir.8G175400.1	6.13257	3.48e-07	NA	NA
Sevir.7G269700.1	5.58065	3.84e-07	NA	NA
Sevir.3G382600.1	10.687	3.92e-07	AT2G28200.1	LOC_Os12g38960.1
Sevir.2G023301.1	-3.23471	4.05e-07	NA	NA
Sevir.3G078900.1	12.7866	7.68e-07	NA	NA
Sevir.5G391700.1	3.93451	8.36e-07	AT2G29670.1	LOC_Os01g63620.1
Sevir.2G323100.1	4.01773	9.28e-07	AT4G35780.1	LOC_Os07g29330.2
Sevir.8G224100.1	3.74034	1.04e-06	AT5G27380.1	LOC_Os11g42350.1
Sevir.3G043200.1	4.74941	1.42e-06	NA	NA
Sevir.6G062500.1	2.97153	1.86e-06	AT4G17370.1	LOC_Os08g05280.1
Sevir.3G121200.1	3.06305	1.87e-06	AT5G53420.1	LOC_Os05g51690.1
Sevir.9G057350.1	7.48429	1.95e-06	NA	NA
Sevir.6G212300.1	4.34326	2.14e-06	AT1G73730.1	LOC_Os08g39830.1
Sevir.9G305000.1	3.95474	2.35e-06	AT5G40670.1	LOC_Os12g18110.1
Sevir.4G053300.1	2.89418	2.36e-06	AT3G57050.1	LOC_Os06g07860.1
Sevir.3G078850.1	12.3693	2.57e-06	NA	NA
Sevir.7G113300.1	3.01986	3.25e-06	AT1G22930.1	LOC_Os04g35840.1
Sevir.1G017800.1	7.28436	3.5e-06	NA	LOC_Os02g19200.1
Sevir.5G409901.1	8.05499	3.5e-06	AT2G24960.1	LOC_Os12g10550.1
Sevir.9G162600.1	3.09322	3.73e-06	AT3G26590.1	LOC_Os03g42830.1
Sevir.2G376900.1	-7.31172	4.01e-06	AT4G11650.1	LOC_Os03g46070.1
Sevir.5G071000.1	8.02264	4.02e-06	NA	NA
Sevir.1G094400.1	4.24314	4.08e-06	AT2G18250.1	LOC_Os02g04120.1
Sevir.5G069500.1	4.98573	4.65e-06	AT1G75280.1	LOC_Os01g01660.1
Sevir.5G409000.1	4.21683	4.65e-06	AT1G21410.1	LOC_Os01g65920.2
Sevir.6G054500.1	7.23773	4.65e-06	NA	NA
Sevir.4G236100.1	3.39016	4.9e-06	AT2G26710.1	LOC_Os02g11020.1
Sevir.3G361400.1	-2.3249	4.9e-06	AT3G30841.1	LOC_Os12g35040.1
Sevir.1G012400.1	2.05197	6.4e-06	AT1G64140.1	LOC_Os02g15880.2
Sevir.9G350200.1	6.53221	6.4e-06	AT1G10370.1	LOC_Os10g38740.1
Sevir.8G213500.1	2.93279	6.4e-06	AT3G03900.1	LOC_Os11g41650.2
Sevir.5G027400.1	4.28463	6.41e-06	AT4G01950.1	LOC_Os01g19390.1
Sevir.1G347200.1	1.68454	6.92e-06	AT3G14067.1	LOC_Os02g53860.1
Sevir.4G030900.1	6.10977	7.95e-06	NA	LOC_Os03g39970.1
Sevir.9G030100.1	11.7075	8e-06	AT2G37710.1	LOC_Os03g60810.1
Sevir.9G570501.1	4.24191	8.59e-06	NA	NA
Sevir.9G374700.1	3.19123	9.8e-06	AT3G13840.1	LOC_Os03g29480.1
Sevir.5G058400.1	7.67173	1.24e-05	AT1G56320.1	LOC_Os01g14990.1
Sevir.4G030800.1	7.96468	1.24e-05	AT1G70550.1	LOC_Os07g10530.1
Sevir.7G203200.1	-4.71022	1.35e-05	AT3G12750.1	LOC_Os05g39540.1
Sevir.3G407100.1	2.88446	1.38e-05	AT5G06510.2	LOC_Os12g42400.1
Sevir.1G227200.1	4.73705	1.58e-05	AT1G65480.1	LOC_Os02g39064.1
Sevir.5G269600.1	-2.85283	1.69e-05	NA	LOC_Os01g48230.1
Sevir.5G069200.1	5.62354	1.7e-05	AT1G75290.1	LOC_Os01g01660.1
Sevir.7G189800.1	3.62689	1.76e-05	AT4G25570.1	LOC_Os02g42890.1
Sevir.1G251700.1	2.18329	2.03e-05	AT1G73390.2	LOC_Os04g44530.3
Sevir.5G332100.1	-2.69626	2.09e-05	AT3G62760.1	LOC_Os01g55830.1
Sevir.1G157500.1	2.51641	2.09e-05	AT4G31290.1	LOC_Os02g26700.1
Sevir.6G041300.1	2.44597	2.19e-05	AT1G77920.1	LOC_Os08g07970.3
Sevir.4G192700.1	2.62138	2.24e-05	AT2G03890.1	LOC_Os06g17290.1
Sevir.7G001400.1	6.82733	2.61e-05	AT5G45480.1	LOC_Os04g06990.1
Sevir.1G375900.1	5.40729	2.71e-05	AT5G43420.1	LOC_Os02g57460.1
Sevir.2G313300.1	2.17386	2.75e-05	AT1G20823.1	LOC_Os09g38110.1
Sevir.9G372700.1	-3.10909	3.05e-05	AT2G44310.1	LOC_Os03g29770.1
Sevir.4G217300.1	-1.58025	3.05e-05	AT5G38820.1	LOC_Os06g42720.1
Sevir.6G133100.1	7.31061	3.05e-05	AT2G46750.1	LOC_Os08g02230.1
Sevir.9G221600.1	-1.70345	3.05e-05	AT5G43330.1	LOC_Os10g33800.1
Sevir.9G128500.1	2.64851	3.19e-05	NA	NA
Sevir.3G145600.1	4.46833	3.4e-05	AT4G04450.1	LOC_Os05g49210.1
Sevir.7G092600.1	2.46514	3.56e-05	AT1G47980.1	LOC_Os04g33150.1
Sevir.9G190700.1	5.50867	3.56e-05	AT1G64660.1	LOC_Os10g37340.1
Sevir.1G347301.1	6.87644	3.61e-05	AT3G27820.1	LOC_Os02g47800.1
Sevir.6G036100.1	-2.61828	3.61e-05	AT5G39110.1	LOC_Os08g08990.1
Sevir.2G264700.1	1.59051	3.69e-05	AT1G73730.1	LOC_Os09g31400.1
Sevir.3G399500.1	2.25959	3.69e-05	AT3G63250.1	LOC_Os12g41390.1
Sevir.5G154100.1	3.4547	3.82e-05	NA	NA
Sevir.1G330000.1	3.55845	3.92e-05	AT1G35910.1	LOC_Os02g51680.1
Sevir.7G311940.1	3.06742	4.43e-05	AT5G58380.1	LOC_Os12g02200.2
Sevir.7G141700.1	2.21966	4.44e-05	NA	NA
Sevir.9G317800.1	2.39438	4.69e-05	AT5G46800.1	LOC_Os10g42299.3
Sevir.2G348300.1	-2.19406	4.74e-05	AT1G54290.1	LOC_Os07g34589.3
Sevir.8G084800.1	3.70556	4.74e-05	AT5G23530.1	LOC_Os11g13570.1
Sevir.6G027300.1	3.51184	4.85e-05	AT3G22200.2	LOC_Os08g10510.1
Sevir.1G328900.1	2.88924	5.33e-05	AT4G39795.1	LOC_Os02g51550.1
Sevir.9G298700.1	5.47393	5.33e-05	AT3G14470.1	LOC_Os10g04470.1
Sevir.2G269525.1	6.78181	5.33e-05	NA	NA
Sevir.3G223701.1	3.83357	5.46e-05	AT3G11430.1	LOC_Os05g38350.1
Sevir.5G351632.1	-4.2974	5.58e-05	AT1G32960.1	LOC_Os01g58270.1
Sevir.3G171500.1	2.76921	5.98e-05	AT5G56760.1	LOC_Os05g45710.1
Sevir.5G432900.1	2.56952	5.98e-05	NA	NA
Sevir.6G218400.1	3.76973	6.86e-05	AT4G31330.1	LOC_Os08g40940.1
Sevir.9G315800.1	7.95588	6.88e-05	NA	LOC_Os10g42066.1
Sevir.4G093100.1	2.21808	6.9e-05	NA	NA
Sevir.9G458100.1	3.20634	7.01e-05	AT5G22090.2	LOC_Os03g15530.1
Sevir.4G265800.1	-6.49421	7.01e-05	AT5G43060.1	LOC_Os04g57440.1
Sevir.3G053600.1	-2.14504	7.02e-05	AT4G36430.1	LOC_Os05g04490.1
Sevir.8G194000.1	5.95457	7.07e-05	AT3G07040.1	LOC_Os11g46210.1
Sevir.1G053400.1	2.04259	7.1e-05	NA	LOC_Os01g18490.1
Sevir.4G266800.1	-5.2913	7.15e-05	NA	NA
Sevir.2G294100.1	6.55091	8.06e-05	AT2G46660.1	LOC_Os09g35940.1
Sevir.7G228900.1	-1.69248	8.36e-05	NA	NA
Sevir.3G193400.1	2.40896	8.48e-05	AT5G54500.1	LOC_Os05g42190.1
Sevir.1G092800.1	5.19801	8.71e-05	AT4G03390.1	LOC_Os02g04430.1
Sevir.6G250100.1	3.37913	8.85e-05	AT5G03630.1	LOC_Os08g44340.1
Sevir.7G237700.1	1.76279	9.24e-05	AT5G35980.1	LOC_Os04g51370.1
Sevir.7G180500.1	-3.12027	9.35e-05	AT2G02120.1	LOC_Os02g41904.1
Sevir.5G141766.1	5.96418	9.35e-05	NA	LOC_Os03g32190.1
Sevir.9G195400.1	9.53372	9.35e-05	AT5G24660.1	LOC_Os10g36610.1
Sevir.7G092300.1	-3.26406	0.000106544	AT3G56500.1	LOC_Os02g32469.2
Sevir.1G135300.1	-2.19314	0.000108717	AT5G53970.1	LOC_Os02g19970.1
Sevir.2G322700.1	-2.61746	0.000108717	AT3G23760.1	LOC_Os07g29240.1
Sevir.2G419200.1	-1.9481	0.0001096	AT1G14540.1	LOC_Os07g44499.1
Sevir.3G176666.1	-3.393	0.000112224	AT4G26270.1	LOC_Os05g44922.1
Sevir.2G269500.1	4.63369	0.000114699	AT4G31330.1	LOC_Os09g32100.1
Sevir.9G057300.1	3.10421	0.000114699	NA	NA
Sevir.9G245132.1	6.41861	0.000118355	AT1G55520.2	LOC_Os03g45410.1
Sevir.7G068900.1	-3.05112	0.000123448	AT4G13010.1	LOC_Os04g28990.1
Sevir.2G393100.1	-4.85692	0.000123448	AT3G29970.1	LOC_Os07g41340.1
Sevir.1G092900.1	2.70376	0.0001237	AT4G24020.1	LOC_Os02g04340.1
Sevir.9G095300.1	3.82493	0.00013622	AT4G14680.1	LOC_Os03g53230.1
Sevir.3G064700.1	-2.20026	0.000139548	AT5G48540.1	LOC_Os05g02200.1
Sevir.3G373200.1	2.98788	0.000139548	AT2G03530.2	LOC_Os12g31860.1
Sevir.9G505300.1	-1.74094	0.000140136	AT3G03900.1	LOC_Os11g41650.2
Sevir.5G404600.1	-4.25685	0.000140424	AT5G63810.1	LOC_Os01g65460.1
Sevir.9G135600.1	4.56335	0.00014099	AT2G23970.1	LOC_Os03g48060.1
Sevir.9G545332.1	-5.54251	0.000141235	NA	NA
Sevir.8G104000.1	4.36444	0.000150775	AT1G17950.1	LOC_Os11g10130.1
Sevir.5G164900.1	-2.22094	0.000182347	AT3G24030.1	NA
Sevir.1G279200.1	-4.06157	0.000182919	AT1G33055.1	LOC_Os07g28614.1
Sevir.7G237900.1	2.25867	0.000189565	AT5G57330.1	LOC_Os04g51390.1
Sevir.4G012200.1	2.4861	0.00019056	NA	LOC_Os06g02520.1
Sevir.3G155800.1	2.82451	0.000190603	NA	LOC_Os05g48210.1
Sevir.5G141832.1	5.6354	0.000191104	AT4G19030.1	LOC_Os05g11560.2
Sevir.4G007800.1	4.55444	0.000195846	AT5G16770.2	LOC_Os06g02250.1
Sevir.2G441900.1	-3.2456	0.000203206	AT5G27760.1	LOC_Os07g47670.2
Sevir.7G044100.1	2.66529	0.000206947	AT1G19920.1	LOC_Os04g02050.1
Sevir.5G181400.1	5.17835	0.00020757	AT1G67030.1	LOC_Os01g32920.1
Sevir.5G431800.1	4.5011	0.000213619	AT3G07350.1	LOC_Os01g68650.1
Sevir.9G355800.1	2.53702	0.000219683	AT1G74300.1	LOC_Os10g37720.1
Sevir.9G253900.1	-2.83724	0.000236959	AT1G72330.1	LOC_Os10g25130.1
Sevir.9G129100.1	2.91683	0.000243351	AT3G22600.1	LOC_Os07g07930.1
Sevir.2G123750.1	-3.07004	0.000245819	NA	NA
Sevir.9G144800.1	-5.12199	0.000258231	NA	NA
Sevir.6G044100.1	-3.43978	0.000258231	NA	NA
Sevir.2G131100.1	2.93422	0.000259569	AT1G27480.1	LOC_Os02g37700.1
Sevir.5G351566.1	-5.72779	0.000264333	AT4G10540.1	LOC_Os01g58240.1
Sevir.1G295200.1	4.63252	0.000268305	AT2G18360.1	LOC_Os02g47780.1
Sevir.9G309000.1	5.35947	0.000275198	AT3G10450.1	LOC_Os10g01134.1
Sevir.9G459200.1	2.64331	0.000280877	AT4G08250.1	LOC_Os03g15680.1
Sevir.5G210300.1	-2.04822	0.000281686	AT4G33000.2	LOC_Os01g39770.1
Sevir.3G387400.1	2.56791	0.000288236	AT4G33950.1	LOC_Os12g39630.1
Sevir.1G347000.1	4.25423	0.000290851	AT5G66720.1	LOC_Os02g42250.1
Sevir.2G090100.1	2.96345	0.00030434	AT1G01720.1	LOC_Os07g12340.1
Sevir.3G214800.1	-6.41781	0.000304442	AT4G33070.1	LOC_Os05g39310.1
Sevir.4G299600.1	-6.9501	0.000304506	AT4G38260.1	LOC_Os09g15480.1
Sevir.1G337400.1	-4.31036	0.000306744	AT1G45474.1	LOC_Os02g52650.1
Sevir.2G054700.1	3.08688	0.000311998	AT3G22600.1	LOC_Os07g07930.1
Sevir.9G018300.1	1.80505	0.000338524	AT1G77280.1	LOC_Os03g62340.1
Sevir.5G128000.1	2.78857	0.000350937	AT4G39490.1	LOC_Os01g08810.1
Sevir.7G099200.1	-1.67083	0.0003561	AT3G52600.1	LOC_Os04g33740.1
Sevir.5G378800.1	-8.19094	0.000356467	AT2G39420.1	LOC_Os01g62010.1
Sevir.1G115000.1	-4.36592	0.000356467	NA	NA
Sevir.5G101000.1	-1.59002	0.000358068	AT3G09390.1	LOC_Os12g38270.1
Sevir.4G255900.1	2.69961	0.000364395	AT5G57180.2	LOC_Os06g48610.1
Sevir.2G332000.1	5.62917	0.000364395	AT3G12720.1	LOC_Os07g31470.1
Sevir.2G319000.1	5.84905	0.000364395	AT1G30910.1	LOC_Os09g38772.1
Sevir.8G144900.1	4.99881	0.000366834	AT1G67340.1	LOC_Os11g29710.1
Sevir.9G383500.1	1.87195	0.000389236	AT3G15730.1	LOC_Os03g27370.1
Sevir.2G116200.1	2.46595	0.000415004	AT4G15610.1	LOC_Os07g26110.1
Sevir.5G193766.1	4.40354	0.000415004	NA	NA
Sevir.2G441800.1	-2.58554	0.000429694	AT3G06890.1	LOC_Os03g22360.1
Sevir.3G336800.1	1.83138	0.000429694	AT2G28120.1	LOC_Os12g29950.1
Sevir.5G378700.1	-5.00484	0.000430545	AT3G55140.1	LOC_Os01g62000.1
Sevir.2G110000.1	1.77993	0.000435932	AT5G57625.1	LOC_Os07g03710.1
Sevir.5G406500.1	4.143	0.000436463	AT1G10010.1	LOC_Os01g65670.1
Sevir.7G209900.1	-3.80978	0.000436463	AT1G76140.1	LOC_Os04g47360.1
Sevir.3G036800.1	3.8547	0.000436463	NA	NA
Sevir.5G005900.1	2.52416	0.000439366	NA	NA
Sevir.1G115550.1	-3.00137	0.000450627	NA	LOC_Os04g49194.1
Sevir.1G216100.1	-2.52722	0.000454965	AT3G20800.1	LOC_Os04g52340.1
Sevir.4G029200.1	-3.83178	0.000460945	NA	NA
Sevir.5G441000.1	1.96169	0.000463935	AT3G46530.1	LOC_Os01g70080.1
Sevir.8G042000.1	3.04226	0.00047089	AT3G14460.1	LOC_Os11g06210.1
Sevir.6G209400.1	-6.97541	0.000491117	AT2G44310.1	LOC_Os09g31040.1
Sevir.1G252600.1	-3.77279	0.000500127	NA	NA
Sevir.1G085100.1	1.91585	0.000508345	AT2G32990.1	LOC_Os02g05744.1
Sevir.8G078700.1	1.55952	0.000508345	NA	LOC_Os11g14190.1
Sevir.5G474400.1	-1.71033	0.000517847	AT5G59520.1	LOC_Os01g74110.1
Sevir.4G082500.1	-2.47901	0.000517847	AT1G44800.1	LOC_Os06g10750.1
Sevir.3G170800.1	-1.60668	0.000535161	AT3G61770.1	LOC_Os05g45770.1
Sevir.2G346600.1	5.83618	0.000535161	AT3G54200.1	LOC_Os07g34040.1
Sevir.8G025451.1	-4.69113	0.000535161	NA	NA
Sevir.1G026200.1	2.16246	0.000548619	AT3G24520.1	LOC_Os02g13800.1
Sevir.4G074200.1	2.49631	0.000554125	NA	NA
Sevir.3G300000.1	5.79803	0.000559446	AT4G01950.1	LOC_Os05g20100.1
Sevir.5G145100.1	-3.14747	0.000568992	AT3G14920.1	LOC_Os01g10960.1
Sevir.9G496200.1	3.55889	0.000568992	AT5G14620.1	LOC_Os03g02010.4
Sevir.7G048100.1	2.51318	0.000573327	AT5G10530.1	LOC_Os08g03160.1
Sevir.1G114800.1	-2.9007	0.000575178	AT1G08090.1	LOC_Os02g02170.1
Sevir.3G033300.1	2.36118	0.000577075	AT1G49820.1	LOC_Os04g57400.1
Sevir.1G016600.1	-2.03822	0.000577075	AT4G03280.1	LOC_Os07g37030.1
Sevir.5G245300.1	3.36063	0.000597127	AT3G48530.1	LOC_Os01g44250.1
Sevir.9G364900.1	2.27221	0.00059902	AT4G37390.1	LOC_Os07g40290.1
Sevir.9G358900.1	-4.83379	0.000602625	AT5G47550.1	LOC_Os03g31510.1
Sevir.7G300300.1	4.21663	0.000613361	AT5G64440.1	LOC_Os12g07150.1
Sevir.8G182100.1	-4.22543	0.000616915	AT5G60820.1	LOC_Os12g02620.1
Sevir.9G068000.1	4.15578	0.000623053	AT1G79130.1	LOC_Os01g06230.1
Sevir.3G176800.1	-1.73632	0.000623053	AT4G29990.1	LOC_Os05g44930.1
Sevir.4G257500.1	1.80305	0.000634305	AT4G31540.1	LOC_Os06g48330.1
Sevir.9G010300.1	-1.83026	0.000643631	AT5G13280.1	LOC_Os03g63330.1
Sevir.2G114700.1	5.24137	0.000652895	AT1G08510.1	LOC_Os11g43820.1
Sevir.2G078800.1	2.07127	0.000657334	AT5G49690.1	LOC_Os07g10190.1
Sevir.5G428601.1	-2.21328	0.000662767	NA	LOC_Os01g68300.1
Sevir.5G460400.1	2.11179	0.000663915	AT3G54470.1	LOC_Os01g72240.1
Sevir.9G520500.1	5.70886	0.000678015	AT1G17260.1	LOC_Os03g08560.1
Sevir.2G218900.1	4.81063	0.000684757	AT2G23970.1	LOC_Os09g25610.1
Sevir.4G101200.1	1.73043	0.000693933	AT5G45380.1	LOC_Os10g42960.1
Sevir.6G143100.1	-2.83243	0.000694008	AT1G01240.1	LOC_Os08g30930.1
Sevir.3G366800.1	2.12214	0.000702748	AT1G06650.2	LOC_Os03g48430.1
Sevir.3G265600.1	-2.4823	0.000705069	AT4G33030.1	LOC_Os05g32140.1
Sevir.8G075700.1	1.6029	0.000708997	AT1G18480.1	LOC_Os11g15570.1
Sevir.4G029300.1	-3.36298	0.000754681	AT5G25940.1	LOC_Os06g04940.2
Sevir.5G266100.1	-2.62871	0.000760068	AT1G53580.1	LOC_Os01g47690.1
Sevir.5G115400.1	3.62783	0.000803866	AT5G21950.1	LOC_Os01g07420.1
Sevir.1G245800.1	2.9564	0.000853034	AT2G37210.1	LOC_Os02g41770.1
Sevir.9G381900.1	4.6184	0.000856524	NA	LOC_Os03g27690.1
Sevir.1G259600.1	2.52306	0.000858072	AT5G07450.1	LOC_Os02g43550.1
Sevir.9G030200.1	2.96331	0.000862588	AT3G53810.1	LOC_Os03g60810.1
Sevir.9G198600.1	-2.88414	0.000865212	AT5G38170.1	LOC_Os10g36110.1
Sevir.6G173000.1	2.57085	0.000877144	AT1G17745.1	LOC_Os08g34720.1
Sevir.3G161500.1	-2.59964	0.000898639	AT1G68840.2	LOC_Os05g47650.1
Sevir.2G154100.1	4.51019	0.000899233	AT1G15950.1	LOC_Os09g04050.1
Sevir.4G143500.1	-3.6894	0.000922478	AT2G42600.1	LOC_Os02g14770.1
Sevir.9G386100.1	3.35862	0.000922478	AT4G39720.1	LOC_Os03g26990.1
Sevir.9G014500.1	2.30328	0.000934405	AT1G21230.1	LOC_Os04g43730.1
Sevir.2G444800.1	1.6808	0.000934405	AT2G30360.1	LOC_Os07g48090.1
Sevir.8G137700.1	2.61181	0.000941709	AT3G48740.1	LOC_Os11g31190.1
Sevir.5G464033.1	2.05884	0.000942	NA	NA
Sevir.4G029100.1	-5.98579	0.000948775	AT5G25940.1	LOC_Os06g05020.1
Sevir.5G400800.1	-2.2406	0.000949226	AT1G44575.1	LOC_Os01g64960.1
Sevir.2G213800.1	-5.01615	0.000949226	NA	NA
Sevir.7G317100.1	-1.73638	0.000955428	AT5G18280.1	LOC_Os11g03290.1
Sevir.5G286400.1	3.25649	0.000998581	AT3G16520.3	LOC_Os01g50200.1
Sevir.4G249800.1	-1.91227	0.000998581	NA	NA
Sevir.5G428700.1	-2.22682	0.00100648	NA	LOC_Os01g68300.1
Sevir.9G240100.1	1.79946	0.0010242	AT2G37710.1	LOC_Os10g30530.1
Sevir.7G117700.1	1.84478	0.00103851	AT1G76680.1	LOC_Os02g35310.1
Sevir.8G033666.1	4.23216	0.00104026	NA	LOC_Os11g05450.1
Sevir.8G052200.1	3.37056	0.00104374	AT4G19090.1	LOC_Os11g40320.1
Sevir.8G027400.1	-2.96092	0.00104374	NA	NA
Sevir.8G203766.1	2.29012	0.00107639	AT3G50950.2	LOC_Os10g03570.1
Sevir.3G014400.1	-1.50845	0.0010909	AT4G04955.1	LOC_Os04g58390.1
Sevir.9G108000.1	-3.09447	0.00110803	NA	NA
Sevir.9G057732.1	4.28607	0.00111087	NA	NA
Sevir.7G264400.1	-4.88572	0.00111424	AT4G21380.1	LOC_Os04g54140.1
Sevir.5G084700.1	-3.97744	0.00111475	NA	NA
Sevir.1G330700.1	4.91739	0.00112019	AT4G39720.1	LOC_Os02g51740.1
Sevir.5G451800.1	-5.49745	0.00112657	AT1G03220.1	LOC_Os01g71060.1
Sevir.6G169400.1	-2.47101	0.00113283	AT5G10870.1	LOC_Os08g34290.1
Sevir.5G228400.1	-3.69478	0.00113677	AT1G15520.1	LOC_Os01g42350.1
Sevir.9G036200.1	2.36947	0.00114648	AT2G38320.1	LOC_Os03g60300.1
Sevir.2G170100.1	1.56962	0.00115603	AT3G13380.1	LOC_Os09g12240.1
Sevir.5G007200.1	2.86835	0.00115971	AT2G25810.1	LOC_Os01g13130.1
Sevir.5G039200.1	4.6205	0.00115971	NA	LOC_Os01g16980.1
Sevir.4G009601.1	-3.51452	0.00116241	NA	NA
Sevir.9G554700.1	1.94475	0.00117381	AT2G46660.1	LOC_Os03g04190.1
Sevir.7G217700.1	4.16714	0.00117381	AT4G22990.1	LOC_Os04g48390.1
Sevir.2G344200.1	4.42849	0.00117635	AT3G50940.1	LOC_Os03g38800.1
Sevir.1G054000.1	-1.90296	0.00120959	AT3G30390.2	LOC_Os02g09810.3
Sevir.7G124000.1	2.60971	0.00121458	AT2G03200.1	LOC_Os04g37550.1
Sevir.3G084000.1	1.74246	0.0012573	AT2G25810.1	LOC_Os05g14240.1
Sevir.2G431200.1	-2.12004	0.00125733	AT2G41250.1	LOC_Os07g46520.1
Sevir.5G435000.1	-4.33914	0.00127622	AT1G04920.1	LOC_Os01g69030.4
Sevir.8G235400.1	2.92437	0.00127622	AT4G23130.2	LOC_Os11g44690.1
Sevir.3G242100.1	-2.72769	0.00128195	AT5G20240.1	LOC_Os05g34940.2
Sevir.7G177600.1	4.28913	0.00132766	AT1G21230.1	LOC_Os04g43730.1
Sevir.3G068350.1	4.25611	0.00133812	AT5G23960.1	LOC_Os02g26014.1
Sevir.4G252600.1	4.34099	0.001345	AT4G29230.1	LOC_Os06g36480.1
Sevir.2G443200.1	-5.22239	0.00135107	AT3G16770.1	LOC_Os07g47790.2
Sevir.6G226600.1	5.21177	0.00137551	AT5G18780.2	LOC_Os04g35940.1
Sevir.4G262500.1	3.61186	0.00140191	AT2G18890.1	LOC_Os06g47820.1
Sevir.8G236900.1	1.96785	0.00144294	NA	NA
Sevir.8G165700.1	3.10222	0.0014449	AT1G01420.1	LOC_Os11g38650.1
Sevir.2G054600.1	2.09065	0.00147225	AT5G49690.1	LOC_Os07g10190.1
Sevir.2G092500.1	-2.2997	0.0014943	AT5G01750.2	LOC_Os07g12730.1
Sevir.1G023100.1	-3.22082	0.00149645	AT5G05340.1	LOC_Os06g35490.1
Sevir.4G291400.1	-1.69151	0.00150727	AT5G47060.1	LOC_Os06g50080.1
Sevir.4G118500.1	2.99789	0.00150727	AT3G55150.1	LOC_Os12g01040.1
Sevir.2G275401.1	3.4359	0.0015101	AT5G16530.1	LOC_Os08g41720.1
Sevir.6G036000.1	-2.2272	0.0015101	NA	NA
Sevir.9G381800.1	5.34421	0.00151632	NA	LOC_Os03g27690.1
Sevir.2G344500.1	3.65978	0.00155683	AT5G36110.1	LOC_Os07g33620.1
Sevir.7G295300.1	3.68244	0.00159346	AT4G38620.1	LOC_Os12g07640.1
Sevir.5G041700.1	7.09946	0.00161802	AT5G17800.1	LOC_Os01g16810.1
Sevir.2G303900.1	3.53114	0.00161968	AT4G35840.1	LOC_Os08g43670.1
Sevir.3G176100.1	-3.55217	0.00166083	AT2G19810.1	LOC_Os05g45020.1
Sevir.9G434200.1	3.52522	0.00167263	NA	NA
Sevir.4G287200.1	-3.61752	0.00167554	NA	NA
Sevir.3G238900.1	5.3067	0.00167761	AT4G28480.1	LOC_Os01g65480.1
Sevir.9G069000.1	2.30452	0.00167761	AT2G43000.1	LOC_Os03g56580.1
Sevir.4G089200.1	-2.56924	0.00167761	AT4G00430.1	LOC_Os04g47220.1
Sevir.5G351500.1	-2.5238	0.00169738	AT4G10550.3	LOC_Os01g58240.1
Sevir.4G048300.1	2.08161	0.00169897	AT2G25180.1	LOC_Os06g08440.1
Sevir.7G122700.1	2.05908	0.00174922	AT1G59960.1	LOC_Os04g37490.1
Sevir.6G227100.1	1.88244	0.00177476	AT1G04850.1	LOC_Os08g41500.1
Sevir.3G276100.1	-3.31876	0.00178241	AT1G67090.1	LOC_Os12g19381.1
Sevir.9G574900.1	-2.75877	0.00185444	AT2G36830.1	LOC_Os10g35050.1
Sevir.5G310300.1	3.16451	0.00185494	AT5G41570.1	LOC_Os01g53260.1
Sevir.4G028800.1	-4.35195	0.00185978	AT5G25940.1	LOC_Os06g04940.2
Sevir.5G329100.1	4.51144	0.00187167	AT5G45820.1	LOC_Os01g55440.1
Sevir.5G208300.1	2.41595	0.00193917	NA	NA
Sevir.5G452250.1	-3.18633	0.00194883	AT1G03220.1	LOC_Os01g71090.1
Sevir.5G455200.1	2.4968	0.00195094	AT4G16260.1	LOC_Os01g71670.1
Sevir.2G409500.1	-3.0763	0.00196847	AT1G64980.1	LOC_Os10g37230.1
Sevir.1G001800.1	-2.88939	0.00196847	AT5G66170.3	LOC_Os12g24020.2
Sevir.1G182500.1	-1.91906	0.00198009	AT2G36320.1	LOC_Os02g32840.1
Sevir.9G057900.1	4.24939	0.00198846	AT2G48140.1	LOC_Os03g57980.1
Sevir.1G010400.1	2.17855	0.00202376	AT1G20190.1	LOC_Os02g16850.1
Sevir.4G150000.1	1.61515	0.00204641	AT3G16340.1	LOC_Os06g36090.1
Sevir.9G444101.1	-2.23235	0.00205967	NA	NA
Sevir.9G150800.1	-2.27669	0.00208711	AT5G39890.1	LOC_Os03g45250.1
Sevir.3G398800.1	-1.66905	0.00212292	AT1G03090.2	LOC_Os12g41250.1
Sevir.8G145900.1	-3.30075	0.00215518	AT5G24090.1	LOC_Os06g25010.1
Sevir.3G217820.1	-3.97587	0.00224352	NA	LOC_Os05g03390.3
Sevir.4G168200.1	2.02418	0.00224352	AT1G20510.1	LOC_Os07g44560.1
Sevir.1G065000.1	1.93071	0.00225612	AT3G21240.1	LOC_Os02g08100.1
Sevir.5G365200.1	2.65848	0.00225725	NA	NA
Sevir.9G559000.1	-3.01822	0.00229192	AT1G42970.1	LOC_Os03g03720.1
Sevir.9G371500.1	1.54619	0.00229705	AT1G69040.2	LOC_Os03g29980.2
Sevir.9G201900.1	-4.90778	0.0022991	NA	LOC_Os03g60840.1
Sevir.8G080100.1	-2.35334	0.00229966	AT5G18280.2	LOC_Os12g02980.1
Sevir.5G371400.1	3.2253	0.00235092	AT5G05390.1	LOC_Os01g61160.1
Sevir.3G265500.1	-2.62621	0.00235092	NA	NA
Sevir.4G091300.1	4.39466	0.00236763	AT1G34670.1	LOC_Os06g11780.1
Sevir.2G054400.1	3.99203	0.00237726	AT2G48140.1	LOC_Os03g57980.1
Sevir.9G242000.1	-2.50447	0.00239782	AT1G20190.1	LOC_Os03g31480.1
Sevir.3G086400.1	3.99044	0.00240862	AT1G03700.1	LOC_Os05g15630.1
Sevir.6G088800.1	1.94623	0.00241856	AT4G01240.1	LOC_Os08g02150.1
Sevir.8G066500.1	2.93264	0.00242058	AT3G07040.1	ChrUn.fgenesh.mRNA.29
Sevir.2G375200.1	2.02621	0.00242924	AT1G68400.1	LOC_Os07g38640.1
Sevir.3G069900.1	-2.82225	0.00242998	AT5G64700.1	LOC_Os12g33300.1
Sevir.6G162833.1	3.60395	0.0024709	NA	NA
Sevir.9G030700.1	2.73311	0.00249618	AT5G02220.1	LOC_Os03g60760.1
Sevir.8G088000.1	-2.69122	0.00250529	NA	LOC_Os02g17304.1
Sevir.7G133900.1	2.51257	0.00250529	AT1G25530.1	LOC_Os04g38860.2
Sevir.6G004500.1	-2.42775	0.00250529	AT1G60950.1	LOC_Os08g01380.1
Sevir.5G288200.1	2.64107	0.00254442	AT4G36470.1	LOC_Os01g50610.1
Sevir.7G099300.1	-2.1622	0.00269887	AT3G52600.1	LOC_Os04g33740.1
Sevir.5G027900.1	-1.62757	0.00275064	AT1G02460.1	LOC_Os01g19170.1
Sevir.1G051700.1	-1.91754	0.0027603	NA	LOC_Os02g10030.1
Sevir.8G203832.1	2.16143	0.00278258	AT2G34930.1	LOC_Os02g18510.1
Sevir.7G158800.1	-4.82865	0.00278881	AT3G54420.1	LOC_Os04g41680.1
Sevir.4G098900.1	3.85464	0.002884	AT1G74460.1	LOC_Os06g12410.1
Sevir.1G331500.1	1.80256	0.002884	NA	NA
Sevir.2G405500.1	2.08733	0.0028977	AT4G22110.2	LOC_Os07g42924.1
Sevir.5G456400.1	-2.48065	0.0029181	AT4G16260.1	LOC_Os01g71820.1
Sevir.1G227100.1	2.69717	0.00292597	AT3G56860.4	LOC_Os02g39060.1
Sevir.9G381000.1	2.2013	0.00292597	AT5G42900.1	LOC_Os07g42650.1
Sevir.9G513700.1	-2.25827	0.00296139	AT1G78080.1	LOC_Os03g09170.1
Sevir.5G370800.1	3.41688	0.00297473	AT5G05350.1	LOC_Os01g61060.1
Sevir.1G039150.1	2.29698	0.00302337	NA	LOC_Os02g11859.1
Sevir.7G244300.1	-2.26081	0.00302337	AT1G03475.1	LOC_Os04g52130.1
Sevir.9G075500.1	1.57868	0.00303643	NA	NA
Sevir.1G200600.1	2.92308	0.00305351	AT1G12855.1	LOC_Os06g07380.1
Sevir.8G196766.1	1.89159	0.00307201	NA	LOC_Os12g38720.1
Sevir.3G132200.1	4.13948	0.0030871	AT4G01250.1	LOC_Os05g50700.1
Sevir.2G401500.1	3.48438	0.00310611	NA	LOC_Os01g07510.1
Sevir.3G075100.1	-2.44571	0.00310611	NA	LOC_Os05g11580.1
Sevir.2G457000.1	2.08603	0.00310611	NA	NA
Sevir.3G344501.1	-3.47967	0.00311922	AT2G03200.1	LOC_Os05g31170.1
Sevir.9G580600.1	-2.35699	0.00316488	AT1G62510.1	LOC_Os03g01320.1
Sevir.2G443600.1	-2.34265	0.00321332	AT2G40435.1	LOC_Os07g47960.1
Sevir.2G110700.1	2.3133	0.00321332	AT2G03220.1	LOC_Os08g24750.1
Sevir.5G017700.1	-2.05704	0.0032353	AT5G53190.1	LOC_Os01g12130.1
Sevir.5G038100.1	2.75514	0.0032353	AT3G43790.1	LOC_Os01g17214.1
Sevir.2G247100.1	-2.60141	0.00323549	AT2G42670.2	LOC_Os09g29480.1
Sevir.9G563600.1	-2.28213	0.00326427	NA	LOC_Os03g03334.1
Sevir.4G288300.1	3.79326	0.00330864	AT3G54700.1	LOC_Os08g45000.1
Sevir.3G277000.1	-4.49422	0.00334864	NA	NA
Sevir.5G130200.1	-2.72942	0.00342254	AT5G39890.1	LOC_Os01g09030.1
Sevir.6G004600.1	-2.12205	0.00348324	AT1G60950.1	LOC_Os08g01380.1
Sevir.5G268000.1	1.67572	0.00349247	AT1G34300.1	LOC_Os01g47900.1
Sevir.9G063600.1	-2.80628	0.00349247	AT3G14420.1	LOC_Os03g57220.1
Sevir.8G077700.1	1.93104	0.00349247	NA	NA
Sevir.6G190200.1	2.28764	0.00353853	AT2G26560.1	LOC_Os08g28880.1
Sevir.2G186300.1	6.12412	0.00355829	AT3G22250.1	LOC_Os04g44354.1
Sevir.9G515800.1	1.74514	0.00357696	AT5G65310.1	LOC_Os03g08960.1
Sevir.5G432200.1	-2.74866	0.00358742	AT3G04240.1	LOC_Os01g68680.1
Sevir.4G056500.1	1.54857	0.00361966	NA	NA
Sevir.3G358400.1	-2.34305	0.00365845	AT5G51060.1	LOC_Os12g35610.3
Sevir.5G406400.1	2.42406	0.0037116	AT1G10010.1	LOC_Os01g65660.1
Sevir.9G568800.1	2.38358	0.00377175	AT4G23010.3	LOC_Os03g02670.2
Sevir.2G029900.1	3.32289	0.00377175	AT3G53810.1	LOC_Os07g03830.1
Sevir.9G181100.1	-2.24535	0.00377862	AT4G13420.1	LOC_Os03g37930.1
Sevir.6G029700.1	-1.6647	0.00377862	AT1G79040.1	LOC_Os08g10020.2
Sevir.3G404300.1	2.61945	0.00378985	AT5G51330.1	LOC_Os12g42830.1
Sevir.7G208900.1	4.17261	0.00379274	AT1G01600.1	LOC_Os04g47250.1
Sevir.9G521100.1	1.55659	0.00379556	AT1G72360.3	LOC_Os03g08470.1
Sevir.4G001300.1	-1.8915	0.00380163	AT1G76100.1	LOC_Os06g01210.1
Sevir.9G058000.1	3.42272	0.00381973	AT2G48130.1	LOC_Os03g57970.1
Sevir.5G405500.1	1.824	0.00386068	AT4G10170.2	LOC_Os01g65530.1
Sevir.5G290900.1	-3.53084	0.00390943	AT3G15670.1	LOC_Os01g50910.1
Sevir.7G148000.1	-4.16417	0.00392354	NA	LOC_Os01g03320.1
Sevir.1G078000.1	-2.16693	0.00392354	AT4G10265.1	LOC_Os02g06560.1
Sevir.2G144500.1	3.55299	0.00392354	AT5G03760.1	LOC_Os06g42020.1
Sevir.7G187000.1	-1.68778	0.00396706	AT4G04930.1	LOC_Os02g42660.1
Sevir.4G157200.1	1.84128	0.00396706	AT3G21150.1	LOC_Os06g45040.1
Sevir.8G247700.1	2.404	0.003969	AT3G50160.1	LOC_Os11g17720.1
Sevir.1G017400.1	-5.46891	0.00402419	AT5G66070.2	LOC_Os06g34400.1
Sevir.9G150300.1	2.08711	0.00409581	AT1G07710.1	LOC_Os03g45290.1
Sevir.2G242000.1	-1.60416	0.00415154	NA	NA
Sevir.8G247600.1	2.34083	0.00417805	AT5G22540.1	LOC_Os11g17720.1
Sevir.7G290600.1	-2.1145	0.00422799	AT3G15360.1	LOC_Os12g08730.1
Sevir.7G233600.1	3.17412	0.00423324	AT2G02040.1	LOC_Os04g50940.1
Sevir.1G337500.1	-6.02196	0.00423397	AT2G47520.1	LOC_Os02g52670.1
Sevir.2G344400.1	3.20977	0.00424665	AT5G36110.1	LOC_Os07g33440.1
Sevir.7G055100.1	-2.21549	0.00425943	AT2G22170.1	LOC_Os10g21670.1
Sevir.7G299700.1	-1.92132	0.00431358	AT2G21330.1	LOC_Os11g07020.1
Sevir.5G264300.1	-6.17743	0.00436231	NA	NA
Sevir.1G019600.1	2.30566	0.00444768	AT3G14570.1	LOC_Os02g14900.1
Sevir.9G024000.1	-2.47997	0.00444768	NA	LOC_Os03g61410.1
Sevir.3G215200.1	2.05031	0.00444768	AT2G38290.1	LOC_Os05g39240.1
Sevir.6G168900.1	-1.63785	0.00444768	AT4G30960.1	LOC_Os08g34240.1
Sevir.7G334701.1	4.21979	0.00444768	NA	LOC_Os11g05450.1
Sevir.2G038000.1	3.14063	0.00444768	NA	NA
Sevir.2G454000.1	1.53019	0.0044668	AT1G29170.1	LOC_Os07g49140.1
Sevir.7G220900.1	-2.82553	0.00452025	NA	NA
Sevir.7G292866.1	-1.61473	0.00454383	NA	LOC_Os05g45990.1
Sevir.5G360800.1	-2.87946	0.00457018	AT2G27080.1	LOC_Os01g59680.1
Sevir.7G065500.1	2.01117	0.00459062	AT1G68390.1	LOC_Os01g04220.1
Sevir.1G289200.1	-3.13112	0.00464856	AT1G32060.1	LOC_Os02g47020.1
Sevir.8G013025.1	3.17861	0.00475501	NA	NA
Sevir.5G046650.1	3.05928	0.0048166	NA	NA
Sevir.2G250600.1	2.40052	0.00482519	AT4G33590.1	LOC_Os09g29160.1
Sevir.8G238300.1	3.09762	0.00484751	NA	NA
Sevir.9G453100.1	-2.10978	0.00488315	AT2G39470.1	LOC_Os03g17174.1
Sevir.4G299400.1	1.80778	0.00488315	AT3G27470.2	LOC_Os06g51200.1
Sevir.9G208600.1	-5.41339	0.00490855	NA	LOC_Os10g34902.1
Sevir.9G432700.1	2.14523	0.00504039	AT1G06320.1	LOC_Os03g19540.1
Sevir.9G242100.1	-2.74959	0.00507936	AT1G20190.1	LOC_Os03g31480.1
Sevir.5G302700.1	-1.88107	0.00510139	NA	NA
Sevir.9G057666.1	2.92929	0.00514105	NA	NA
Sevir.7G187600.1	-1.91251	0.00515879	AT5G10560.1	LOC_Os04g44840.1
Sevir.8G123950.1	-4.57695	0.00517357	AT4G27570.1	LOC_Os11g26950.1
Sevir.3G008300.1	-4.66514	0.00518787	AT3G18690.1	LOC_Os08g01260.1
Sevir.7G148700.1	-1.70957	0.00519236	AT3G48330.1	LOC_Os04g40540.1
Sevir.4G091700.1	2.32687	0.00521685	AT1G78090.1	LOC_Os06g11840.1
Sevir.2G318100.1	3.42199	0.00527794	NA	LOC_Os09g38650.1
Sevir.2G410666.1	3.95847	0.00529997	NA	NA
Sevir.3G274101.1	2.82729	0.00530476	NA	NA
Sevir.9G298400.1	1.85501	0.00537746	AT3G14470.1	LOC_Os10g04540.1
Sevir.6G060000.1	-6.4022	0.0054402	AT4G10380.1	LOC_Os08g05590.1
Sevir.9G308300.1	3.71325	0.00550094	AT2G34960.1	LOC_Os01g11160.1
Sevir.5G153200.1	-1.83893	0.00556845	NA	NA
Sevir.6G166600.1	2.52203	0.00557789	AT4G33590.1	LOC_Os09g29160.1
Sevir.8G261433.1	-1.79718	0.00565541	AT2G39730.2	LOC_Os11g47970.1
Sevir.7G074200.1	-2.03413	0.00567473	NA	NA
Sevir.1G114700.1	-3.47862	0.00567653	AT1G08090.1	LOC_Os02g02190.1
Sevir.9G101600.1	-3.21829	0.00574503	NA	LOC_Os03g52370.2
Sevir.7G131700.1	-2.15665	0.00588477	AT1G12900.1	LOC_Os04g38600.3
Sevir.6G124400.1	4.98896	0.00597947	AT5G47530.1	LOC_Os08g24790.1
Sevir.3G216900.1	1.74417	0.00598776	AT5G41380.1	LOC_Os05g38990.1
Sevir.2G363500.1	-3.36664	0.00599613	AT1G79360.1	LOC_Os07g37510.1
Sevir.9G411300.1	-2.93728	0.00601638	AT3G14260.1	LOC_Os03g22410.1
Sevir.8G128400.1	3.58832	0.00601638	AT1G74110.1	LOC_Os11g29720.1
Sevir.1G346400.1	3.36236	0.00601775	NA	NA
Sevir.1G280200.1	-1.86067	0.00609386	AT5G56550.1	LOC_Os02g45930.1
Sevir.8G151900.1	-2.16958	0.00610786	AT5G13870.1	LOC_Os11g33270.1
Sevir.5G093800.1	2.18276	0.00610786	NA	NA
Sevir.3G004900.1	1.66949	0.00618539	AT1G77700.1	LOC_Os04g59370.1
Sevir.9G081600.1	-2.73462	0.00618639	AT4G37320.1	LOC_Os03g55240.1
Sevir.1G182300.1	-3.30754	0.00622355	AT4G13650.1	LOC_Os02g32780.1
Sevir.4G256200.1	-1.51819	0.00625635	AT5G57170.1	LOC_Os06g48600.1
Sevir.2G286400.1	2.71344	0.00625635	AT2G43820.1	LOC_Os09g34250.1
Sevir.1G208900.1	-4.82963	0.00644989	AT5G65100.1	LOC_Os02g36510.1
Sevir.1G374100.1	2.30331	0.00652452	AT2G22410.1	LOC_Os02g57340.1
Sevir.2G171100.1	1.98826	0.00652452	NA	NA
Sevir.3G390200.1	-3.23091	0.00656715	NA	LOC_Os12g40180.1
Sevir.5G330100.1	-1.50883	0.00658055	AT1G52220.1	LOC_Os01g55570.1
Sevir.9G297601.1	-2.57332	0.00658055	AT5G03970.1	LOC_Os02g15160.1
Sevir.6G043800.1	-3.26012	0.00658055	NA	LOC_Os08g07690.1
Sevir.1G274700.1	-2.86934	0.00660421	NA	LOC_Os02g45225.1
Sevir.3G065800.1	2.12789	0.00666025	AT2G28900.1	LOC_Os05g02060.1
Sevir.3G128300.1	-4.06783	0.00666565	AT5G20060.1	LOC_Os04g09540.1
Sevir.2G371820.1	4.13783	0.00677058	AT5G09530.1	LOC_Os07g40860.1
Sevir.5G389900.1	-2.91018	0.00690724	AT3G55800.1	LOC_Os04g16680.1
Sevir.9G525000.1	-2.06023	0.00693562	AT2G06025.1	LOC_Os03g07990.1
Sevir.2G342500.1	1.60715	0.00704553	AT4G21920.1	LOC_Os07g33280.1
Sevir.7G335500.1	1.8452	0.00705771	AT2G36220.1	LOC_Os11g05530.1
Sevir.3G048300.1	-1.75971	0.00711022	AT3G45300.1	LOC_Os05g03480.2
Sevir.9G527700.1	-1.84224	0.00711464	AT5G47550.1	LOC_Os03g07620.1
Sevir.9G513800.1	-3.8803	0.00737575	NA	NA
Sevir.7G014100.1	2.04638	0.00744019	AT4G39330.1	LOC_Os04g15920.1
Sevir.4G301700.1	-3.30495	0.00749553	AT1G22690.3	LOC_Os06g51320.1
Sevir.2G449100.1	-2.06578	0.00749553	AT1G08570.1	LOC_Os07g48510.1
Sevir.5G341800.1	2.19989	0.0074961	AT1G19715.3	LOC_Os05g43240.3
Sevir.8G086400.1	2.65949	0.00766893	NA	NA
Sevir.7G232200.1	2.43098	0.0076694	AT1G16490.1	LOC_Os04g50770.1
Sevir.9G283800.1	-1.65385	0.00778386	NA	NA
Sevir.5G401300.1	2.59394	0.00785739	AT2G38290.1	LOC_Os01g65000.1
Sevir.1G189000.1	-3.89003	0.00786505	AT2G35930.1	LOC_Os02g33590.1
Sevir.8G137600.1	3.3178	0.00786554	AT3G48740.1	LOC_Os11g31190.1
Sevir.2G215933.1	-2.78806	0.00790284	NA	NA
Sevir.1G021700.1	2.60109	0.00790754	AT5G45800.1	LOC_Os02g14480.1
Sevir.3G015100.1	-2.06568	0.00796069	AT4G27450.1	LOC_Os04g58280.2
Sevir.1G168500.1	2.00434	0.00797074	AT2G24200.1	LOC_Os02g55140.1
Sevir.2G268000.1	3.18169	0.00804217	AT4G37240.1	LOC_Os09g32000.1
Sevir.2G362650.1	-2.14855	0.00805685	NA	LOC_Os07g37280.1
Sevir.1G197000.1	1.85721	0.00808992	AT5G64530.1	LOC_Os02g34970.1
Sevir.1G078400.1	3.13046	0.00812217	AT5G54280.2	LOC_Os02g06510.1
Sevir.4G285100.1	-4.68333	0.00813877	AT4G22660.1	LOC_Os06g49340.1
Sevir.5G399700.1	-3.53348	0.00826001	NA	NA
Sevir.7G098200.1	-2.15171	0.00830679	AT2G27510.1	LOC_Os04g33630.1
Sevir.6G072900.1	2.79529	0.00832608	AT2G43670.1	LOC_Os08g04140.2
Sevir.2G210300.1	-2.38586	0.00859518	AT1G70760.1	LOC_Os05g28090.1
Sevir.6G034300.1	2.93023	0.00860066	NA	NA
Sevir.5G069700.1	4.08919	0.00862017	AT5G61430.1	LOC_Os01g01470.1
Sevir.9G240000.1	2.13779	0.00869422	AT3G53810.1	LOC_Os10g30540.1
Sevir.9G246400.1	-1.6338	0.00869422	NA	NA
Sevir.9G558800.1	-2.38502	0.00869422	NA	NA
Sevir.2G143800.1	2.18955	0.00871321	AT3G23240.1	LOC_Os09g39850.1
Sevir.3G158200.1	-1.56336	0.00871895	AT3G19430.1	LOC_Os05g47940.1
Sevir.1G128401.1	2.05443	0.00876252	AT5G50380.1	LOC_Os07g10910.1
Sevir.4G211000.1	-1.50473	0.0088356	AT3G22142.1	LOC_Os06g43600.2
Sevir.1G324100.1	-2.71485	0.00895439	AT1G18730.1	LOC_Os02g51020.1
Sevir.5G241400.1	1.75519	0.00895439	NA	NA
Sevir.8G079350.1	-3.2524	0.00913502	NA	NA
Sevir.8G238200.1	2.6371	0.0092675	NA	NA
Sevir.1G353600.1	-2.24231	0.00927185	AT2G41190.1	LOC_Os02g54730.1
Sevir.3G315200.1	-1.50184	0.00930507	AT1G67090.1	LOC_Os12g19381.1
Sevir.3G154900.1	1.52273	0.00942495	AT5G53390.1	LOC_Os05g48260.1
Sevir.8G142800.1	1.56423	0.00943612	AT5G45480.1	LOC_Os06g02960.1
Sevir.7G201900.1	1.61263	0.00955199	AT5G43330.1	LOC_Os04g46560.1
Sevir.2G286500.1	3.96826	0.00956636	AT2G43820.1	LOC_Os09g34270.1
Sevir.4G163200.1	-3.12783	0.00957239	NA	NA
Sevir.3G213400.1	-1.5196	0.00967793	AT1G05300.1	LOC_Os05g39540.1
Sevir.3G309200.1	-1.79367	0.00972823	NA	NA
Sevir.9G087200.1	-1.73548	0.00973102	NA	NA
Sevir.7G172200.1	1.75247	0.00986539	AT2G33385.2	LOC_Os04g43290.1
Sevir.8G146900.1	-2.6246	0.00992246	AT3G13510.1	LOC_Os07g38590.1

## Sheet: Supp.Table 3
Supplemental Table 3. Common DEGs under S-deficiency in Arabidopsis thaliana (*Maruyama-Nakashita et al., 2006; **Dietzen et al., 2020) and ***present study
Gen_ID	Symbol	Full name	*At/logFC/2006	**At/logFC/2020	***O.sativa/LogFC/DESeq2	***S.viridis/LogFC/DESeq2
AT4G21990	APR3*	APS reductase 3	2.18543	3.2305	1.92017	4.26198
AT1G04770	SDI2*	Tetratricopeptide repeat (TPR)-like superfamily protein	2.24549	2.82737	11.6162	14.9469
AT1G36370	SHM7*	serine hydroxymethyltransferase 7	2.54225	4.03447	0.18155	4.7086
AT5G26220	GGCT2;1*	ChaC-like family protein	6.42909	6.85777	no Annotation	no Annotation
AT5G48850	ATSDI1*	Tetratricopeptide repeat (TPR)-like superfamily protein	6.46085	8.11626	no Annotation	no Annotation
AT3G49580	LSU1*	response to low sulfur 1	6.72071	6.48205	3.19784	no Annotation
AT4G08620	SULTR1;1	sulfate transporter 1;1	6.51045	4.71568	no Annotation	no Annotation
AT5G10180	SULTR2;1	slufate transporter 2;1	2.79991	1.8206	1.68125	4.05546
AT1G78000	SULTR1;2	sulfate transporter 1;2	2.14554	2.63254	no Annotation	no Annotation
AT3G12520	SULTR4;2	sulfate transporter 4;2	2.63179	3.01675	no Annotation	3.17079
AT2G44460	BGLU28	beta glucosidase 28	8.07522	10.082	no Annotation	no Annotation
AT5G24660	LSU2	response to low sulfur 2	4.04607	4.26039	no Annotation	6.3398
AT3G49570	LSU3	response to low sulfur 3	na	6.28685	no Annotation	no Annotation
AT5G24655	LSU4	response to low sulfur 4	0.926768	1.75109	6.60107	no Annotation
AT3G19710	BCAT4	branched-chain aminotransferase4	-4.93324	-4.64602	no Annotation	no Annotation
AT5G23010	MAM1	methylthioalkylmalate synthase 1	-4.34369	-3.27232	no Annotation	no Annotation
* OAS cluster genes

## Sheet: Supp.Table 4
Supplemental Table 4. GO terms enriched in upregulated DEGs for O.sativa (C3) under S-deficiency
GO	Term	Observed Frequency	Expected Frequency	p-value
GO:0000096	sulfur amino acid metabolic process	7 out of 99 genes, 7.1%	36 out of 24961 genes, 0.1%	1.47e-07
GO:0000097	sulfur amino acid biosynthetic process	6 out of 99 genes, 6.1%	32 out of 24961 genes, 0.1%	1.72e-06
GO:0006790	sulfur compound metabolic process	9 out of 99 genes, 9.1%	151 out of 24961 genes, 0.6%	2.11e-06
GO:0006555	methionine metabolic process	5 out of 99 genes, 5.1%	23 out of 24961 genes, 0.1%	6.74e-06
GO:0009066	aspartate family amino acid metabolic process	6 out of 99 genes, 6.1%	47 out of 24961 genes, 0.2%	6.74e-06
GO:0006520	cellular amino acid metabolic process	11 out of 99 genes, 11.1%	346 out of 24961 genes, 1.4%	1.22e-05
GO:0044106	cellular amine metabolic process	11 out of 99 genes, 11.1%	378 out of 24961 genes, 1.5%	2.46e-05
GO:0009067	aspartate family amino acid biosynthetic process	5 out of 99 genes, 5.1%	39 out of 24961 genes, 0.2%	4.43e-05
GO:0009308	amine metabolic process	11 out of 99 genes, 11.1%	417 out of 24961 genes, 1.7%	4.9e-05
GO:0009086	methionine biosynthetic process	4 out of 99 genes, 4%	19 out of 24961 genes, 0.1%	8.12e-05
GO:0044272	sulfur compound biosynthetic process	6 out of 99 genes, 6.1%	89 out of 24961 genes, 0.4%	8.23e-05
GO:0006082	organic acid metabolic process	13 out of 99 genes, 13.1%	673 out of 24961 genes, 2.7%	9.34e-05
GO:0019752	carboxylic acid metabolic process	13 out of 99 genes, 13.1%	672 out of 24961 genes, 2.7%	9.34e-05
GO:0043436	oxoacid metabolic process	13 out of 99 genes, 13.1%	672 out of 24961 genes, 2.7%	9.34e-05
GO:0042180	cellular ketone metabolic process	13 out of 99 genes, 13.1%	687 out of 24961 genes, 2.8%	0.000109
GO:0042221	response to chemical stimulus	22 out of 99 genes, 22.2%	1892 out of 24961 genes, 7.6%	0.000115
GO:0008652	cellular amino acid biosynthetic process	7 out of 99 genes, 7.1%	163 out of 24961 genes, 0.7%	0.000128
GO:0050896	response to stimulus	32 out of 99 genes, 32.3%	3689 out of 24961 genes, 14.8%	0.000219
GO:0009309	amine biosynthetic process	7 out of 99 genes, 7.1%	182 out of 24961 genes, 0.7%	0.00023
GO:0016053	organic acid biosynthetic process	9 out of 99 genes, 9.1%	350 out of 24961 genes, 1.4%	0.000259
GO:0046394	carboxylic acid biosynthetic process	9 out of 99 genes, 9.1%	350 out of 24961 genes, 1.4%	0.000259
GO:0009069	serine family amino acid metabolic process	4 out of 99 genes, 4%	37 out of 24961 genes, 0.1%	0.0004
GO:0006563	L-serine metabolic process	3 out of 99 genes, 3%	16 out of 24961 genes, 0.1%	0.00102
GO:0006535	cysteine biosynthetic process from serine	2 out of 99 genes, 2%	5 out of 24961 genes, 0%	0.00561
GO:0044281	small molecule metabolic process	14 out of 99 genes, 14.1%	1219 out of 24961 genes, 4.9%	0.00561
GO:0055114	oxidation-reduction process	11 out of 99 genes, 11.1%	793 out of 24961 genes, 3.2%	0.00561
GO:0044283	small molecule biosynthetic process	9 out of 99 genes, 9.1%	555 out of 24961 genes, 2.2%	0.00627
GO:0010033	response to organic substance	13 out of 99 genes, 13.1%	1148 out of 24961 genes, 4.6%	0.00981

## Sheet: Supp.Table 5
Supplemental Table 5. GO terms enriched in upregulated DEGs for S.viridis (C4) under S-deficiency
GO ID	GO Term	Observed Frequency	Expected Frequency	p-value
GO:0050896	response to stimulus	69 out of 241 genes, 28.6%	3689 out of 24961 genes, 14.8%	2.15e-05
GO:0042221	response to chemical stimulus	43 out of 241 genes, 17.8%	1892 out of 24961 genes, 7.6%	5.8e-05
GO:0010033	response to organic substance	31 out of 241 genes, 12.9%	1148 out of 24961 genes, 4.6%	7.9e-05
GO:0000096	sulfur amino acid metabolic process	6 out of 241 genes, 2.5%	36 out of 24961 genes, 0.1%	0.000314
GO:0006082	organic acid metabolic process	21 out of 241 genes, 8.7%	673 out of 24961 genes, 2.7%	0.000314
GO:0006790	sulfur compound metabolic process	10 out of 241 genes, 4.1%	151 out of 24961 genes, 0.6%	0.000314
GO:0019752	carboxylic acid metabolic process	21 out of 241 genes, 8.7%	672 out of 24961 genes, 2.7%	0.000314
GO:0043436	oxoacid metabolic process	21 out of 241 genes, 8.7%	672 out of 24961 genes, 2.7%	0.000314
GO:0042180	cellular ketone metabolic process	21 out of 241 genes, 8.7%	687 out of 24961 genes, 2.8%	0.00038
GO:0006555	methionine metabolic process	5 out of 241 genes, 2.1%	23 out of 24961 genes, 0.1%	0.000425
GO:0000097	sulfur amino acid biosynthetic process	5 out of 241 genes, 2.1%	32 out of 24961 genes, 0.1%	0.0016
GO:0009719	response to endogenous stimulus	23 out of 241 genes, 9.5%	920 out of 24961 genes, 3.7%	0.0023
GO:0009086	methionine biosynthetic process	4 out of 241 genes, 1.7%	19 out of 24961 genes, 0.1%	0.00325
GO:0006865	amino acid transport	6 out of 241 genes, 2.5%	69 out of 24961 genes, 0.3%	0.00401
GO:0015837	amine transport	6 out of 241 genes, 2.5%	70 out of 24961 genes, 0.3%	0.00404
GO:0006820	anion transport	6 out of 241 genes, 2.5%	74 out of 24961 genes, 0.3%	0.00504
GO:0009066	aspartate family amino acid metabolic process	5 out of 241 genes, 2.1%	47 out of 24961 genes, 0.2%	0.00548
GO:0015849	organic acid transport	6 out of 241 genes, 2.5%	78 out of 24961 genes, 0.3%	0.00556
GO:0046942	carboxylic acid transport	6 out of 241 genes, 2.5%	78 out of 24961 genes, 0.3%	0.00556
GO:0006520	cellular amino acid metabolic process	12 out of 241 genes, 5%	346 out of 24961 genes, 1.4%	0.00606
GO:0015698	inorganic anion transport	5 out of 241 genes, 2.1%	51 out of 24961 genes, 0.2%	0.00606
GO:0016053	organic acid biosynthetic process	12 out of 241 genes, 5%	350 out of 24961 genes, 1.4%	0.00606
GO:0046394	carboxylic acid biosynthetic process	12 out of 241 genes, 5%	350 out of 24961 genes, 1.4%	0.00606
GO:0009725	response to hormone stimulus	20 out of 241 genes, 8.3%	849 out of 24961 genes, 3.4%	0.0079
GO:0044272	sulfur compound biosynthetic process	6 out of 241 genes, 2.5%	89 out of 24961 genes, 0.4%	0.00828

## Sheet: Supp.Table 6 
Supplemental Table 6. GO terms enriched in downregulated DEGs for O.sativa (C3) under S-deficiency
GO	Term	Observed Frequency	Expected Frequency	p-value
GO:0042221	response to chemical stimulus	18 out of 71 genes, 25.4%	1892 out of 24961 genes, 7.6%	0.000709
GO:0050896	response to stimulus	26 out of 71 genes, 36.6%	3689 out of 24961 genes, 14.8%	0.000709
GO:0050832	defense response to fungus	5 out of 71 genes, 7%	131 out of 24961 genes, 0.5%	0.00411
GO:0006950	response to stress	17 out of 71 genes, 23.9%	2104 out of 24961 genes, 8.4%	0.00496
GO:0006979	response to oxidative stress	6 out of 71 genes, 8.5%	278 out of 24961 genes, 1.1%	0.00747
GO:0009620	response to fungus	5 out of 71 genes, 7%	167 out of 24961 genes, 0.7%	0.00747
GO:0051707	response to other organism	8 out of 71 genes, 11.3%	558 out of 24961 genes, 2.2%	0.00812
GO:0009817	defense response to fungus, incompatible interaction	3 out of 71 genes, 4.2%	41 out of 24961 genes, 0.2%	0.00905
GO:0051704	multi-organism process	8 out of 71 genes, 11.3%	589 out of 24961 genes, 2.4%	0.00905

## Sheet: Supp.Table 7
Supplemental Table 7. GO terms enriched in downregulated DEGs for S.viridis (C4) under S-deficiency
GO ID	GO Term	Observed Frequency	Expected Frequency	p-value
GO:0006091	generation of precursor metabolites and energy	12 out of 136 genes, 8.8%	182 out of 24961 genes, 0.7%	3.1e-07
GO:0050896	response to stimulus	47 out of 136 genes, 34.6%	3689 out of 24961 genes, 14.8%	1.91e-06
GO:0006950	response to stress	33 out of 136 genes, 24.3%	2104 out of 24961 genes, 8.4%	3.96e-06
GO:0055114	oxidation-reduction process	17 out of 136 genes, 12.5%	793 out of 24961 genes, 3.2%	0.00021
GO:0009628	response to abiotic stimulus	21 out of 136 genes, 15.4%	1360 out of 24961 genes, 5.4%	0.00151
GO:0006007	glucose catabolic process	5 out of 136 genes, 3.7%	61 out of 24961 genes, 0.2%	0.00164
GO:0019320	hexose catabolic process	5 out of 136 genes, 3.7%	62 out of 24961 genes, 0.2%	0.00164
GO:0042221	response to chemical stimulus	25 out of 136 genes, 18.4%	1892 out of 24961 genes, 7.6%	0.00164
GO:0046365	monosaccharide catabolic process	5 out of 136 genes, 3.7%	62 out of 24961 genes, 0.2%	0.00164
GO:0046164	alcohol catabolic process	5 out of 136 genes, 3.7%	67 out of 24961 genes, 0.3%	0.00198
GO:0009767	photosynthetic electron transport chain	4 out of 136 genes, 2.9%	34 out of 24961 genes, 0.1%	0.00209
GO:0006006	glucose metabolic process	5 out of 136 genes, 3.7%	71 out of 24961 genes, 0.3%	0.0021
GO:0022900	electron transport chain	5 out of 136 genes, 3.7%	72 out of 24961 genes, 0.3%	0.0021
GO:0009651	response to salt stress	10 out of 136 genes, 7.4%	397 out of 24961 genes, 1.6%	0.00243
GO:0006970	response to osmotic stress	10 out of 136 genes, 7.4%	425 out of 24961 genes, 1.7%	0.00391
GO:0006096	glycolysis	4 out of 136 genes, 2.9%	45 out of 24961 genes, 0.2%	0.00394
GO:0044275	cellular carbohydrate catabolic process	5 out of 136 genes, 3.7%	101 out of 24961 genes, 0.4%	0.00728
GO:0044282	small molecule catabolic process	6 out of 136 genes, 4.4%	162 out of 24961 genes, 0.6%	0.00764
GO:0019318	hexose metabolic process	5 out of 136 genes, 3.7%	106 out of 24961 genes, 0.4%	0.00806
GO:0016052	carbohydrate catabolic process	5 out of 136 genes, 3.7%	110 out of 24961 genes, 0.4%	0.00858
GO:0043086	negative regulation of catalytic activity	4 out of 136 genes, 2.9%	60 out of 24961 genes, 0.2%	0.00858

## Sheet: Supp.Table 8
Supplemental Table 8. GO terms for sub-networks in O. sativa (C3) under S-deficiency
BIO-GO:	GO ID	Name	pval		BIO-GO:	GO ID	Name	pval		MOL-GO:	GO ID	Name	pval
	6950	response to stress	7.71e-05			44106	cellular amine metabolic process	0.000322			8898	homocysteine S-methyltransferase activity	0.0012269
	50896	response to stimulus	8.16e-05			9308	amine metabolic process	0.000493			9973	adenylyl-sulfate reductase activity	0.0012269
	6979	response to oxidative stress	0.000298			97	sulfur amino acid biosynthetic process	0.000559			35198	miRNA binding	0.0016356
	42221	response to chemical stimulus	0.00055			9309	amine biosynthetic process	0.000567			8168	methyltransferase activity	0.0026229
						19482	beta-alanine metabolic process	0.00103			16741	transferase activity, transferring one-carbon groups	0.0026771
CEL-GO:	5618	cell wall	1.766e-07			19484	beta-alanine catabolic process	0.00103			8172	S-methyltransferase activity	0.0036766
	30312	external encapsulating structure	1.9138e-07			80020	regulation of coenzyme A biosynthetic process	0.00103			4372	glycine hydroxymethyltransferase activity	0.0057139
	44464	cell part	0.0014339			9118	regulation of nucleoside metabolic process	0.00103			15197	peptide transporter activity	0.0085598
	5623	cell	0.0014339			51196	regulation of coenzyme metabolic process	0.00103			15198	oligopeptide transporter activity	0.0085598
	5886	plasma membrane	0.0015839			6519	cellular amino acid and derivative metabolic process	0.00139
						96	sulfur amino acid metabolic process	0.00162
MOL-GO:	4553	hydrolase activity, hydrolyzing O-glycosyl compounds	3.5854e-06			9865	pollen tube adhesion	0.00206
	16798	hydrolase activity, acting on glycosyl bonds	6.2397e-06			9448	gamma-aminobutyric acid metabolic process	0.00206
	5402	cation:sugar symporter activity	0.0012233			9450	gamma-aminobutyric acid catabolic process	0.00206
	15295	solute:hydrogen symporter activity	0.0012233			6538	glutamate catabolic process	0.00206
	5351	sugar:hydrogen symporter activity	0.0012233			6540	glutamate decarboxylation to succinate	0.00206
	3824	catalytic activity	0.0012828			6105	succinate metabolic process	0.00206
	51119	sugar transmembrane transporter activity	0.0015177			6865	amino acid transport	0.0021
	16684	oxidoreductase activity, acting on peroxide as acceptor	0.0018025			15837	amine transport	0.00216
	4601	peroxidase activity	0.0018025			46942	carboxylic acid transport	0.00263
	15144	carbohydrate transmembrane transporter activity	0.0019044			15849	organic acid transport	0.00263
	80131	hydroxyjasmonate sulfotransferase activity	0.002332			40007	growth	0.00285
	16787	hydrolase activity	0.002392			46686	response to cadmium ion	0.00285
	15294	solute:cation symporter activity	0.002591			7568	aging	0.00321
	15293	symporter activity	0.0026542			19752	carboxylic acid metabolic process	0.00344
	15250	water channel activity	0.0028571			43436	oxoacid metabolic process	0.00344
	5372	water transmembrane transporter activity	0.0028571			6082	organic acid metabolic process	0.00346
	16209	antioxidant activity	0.0034882			6520	cellular amino acid metabolic process	0.0035
	5215	transporter activity	0.0043753			44272	sulfur compound biosynthetic process	0.00353
	51739	ammonia transmembrane transporter activity	0.0046586			42180	cellular ketone metabolic process	0.00364
	16715	oxidoreductase activity, acting on paired donors, with incorporation or reduction of molecular oxygen, reduced ascorbate as one donor, and incorporation of one atom of oxygen	0.0046586			51781	positive regulation of cell division	0.00412
	15200	methylammonium transmembrane transporter activity	0.0046586			30417	nicotianamine metabolic process	0.00412
	4500	dopamine beta-monooxygenase activity	0.0046586			30418	nicotianamine biosynthetic process	0.00412
	31219	levanase activity	0.0046586			31146	SCF-dependent proteasomal ubiquitin-dependent protein catabolic process	0.00412
	22891	substrate-specific transmembrane transporter activity	0.0050426			16337	cell-cell adhesion	0.00412
	4364	glutathione transferase activity	0.0056259			6535	cysteine biosynthetic process from serine	0.00515
	70547	L-tyrosine aminotransferase activity	0.0069799			10038	response to metal ion	0.00538
	4838	L-tyrosine:2-oxoglutarate aminotransferase activity	0.0069799			44271	cellular nitrogen compound biosynthetic process	0.00665
	22892	substrate-specific transporter activity	0.010367			15936	coenzyme A metabolic process	0.0072
	8324	cation transmembrane transporter activity	0.010765			15937	coenzyme A biosynthetic process	0.0072
	31176	endo-1,4-beta-xylanase activity	0.011606			9065	glutamine family amino acid catabolic process	0.0072
	22857	transmembrane transporter activity	0.013254			44281	small molecule metabolic process	0.00786
	8519	ammonium transmembrane transporter activity	0.013912			19509	L-methionine salvage from methylthioadenosine	0.00822
						43102	amino acid salvage	0.00822
						71267	L-methionine salvage	0.00822
						50918	positive chemotaxis	0.00822
						6935	chemotaxis	0.00822
						42330	taxis	0.00822
						10183	pollen tube guidance	0.00822
						7626	locomotory behavior	0.00822
						33865	nucleoside bisphosphate metabolic process	0.00924
						71265	L-methionine biosynthetic process	0.00924
						9061	anaerobic respiration	0.00924
						8652	cellular amino acid biosynthetic process	0.00933
						10035	response to inorganic substance	0.0097
						40011	locomotion	0.0103
						7610	behavior	0.0103
						6790	sulfur metabolic process	0.0126
						43161	proteasomal ubiquitin-dependent protein catabolic process	0.0133
						6534	cysteine metabolic process	0.0133
						19344	cysteine biosynthetic process	0.0133
						51193	regulation of cofactor metabolic process	0.0133
					MOL-GO:	3867	4-aminobutyrate transaminase activity	0.000982
						34387	4-aminobutyrate:pyruvate transaminase activity	0.000982
						4595	pantetheine-phosphate adenylyltransferase activity	0.000982
						15171	amino acid transmembrane transporter activity	0.00153
						5275	amine transmembrane transporter activity	0.00191
						5342	organic acid transmembrane transporter activity	0.00239
						46943	carboxylic acid transmembrane transporter activity	0.00239
						16629	12-oxophytodienoate reductase activity	0.00294
						10309	acireductone dioxygenase [iron(II)-requiring] activity	0.00392
						30410	nicotianamine synthase activity	0.00392
						8083	growth factor activity	0.00685

## Sheet: Supp.Table 9
Supplemental Table 9. GO terms for sub-networks in S.viridis (C4) under S-deficiency
BIO	GO ID	Name	pval			GO ID	Name	pval			GO ID	Name	pval
	50896	response to stimulus	4.4405e-09		BIO	6811	ion transport	9.4479e-05		BIO	15979	photosynthesis	7.5003e-14
	6519	cellular amino acid and derivative metabolic process	1.4761e-07			6810	transport	0.0001725			6091	generation of precursor metabolites and energy	1.2925e-11
	19752	carboxylic acid metabolic process	1.8802e-06			51234	establishment of localization	0.00018743			19684	photosynthesis, light reaction	5.0293e-10
	43436	oxoacid metabolic process	1.8802e-06			51179	localization	0.00026584			9767	photosynthetic electron transport chain	5.5637e-08
	6082	organic acid metabolic process	1.9284e-06			42221	response to chemical stimulus	0.0006465			71704	organic substance metabolic process	2.7016e-07
	42221	response to chemical stimulus	1.9964e-06			6829	zinc ion transport	0.00071968			15977	carbon fixation	2.7016e-07
	42180	cellular ketone metabolic process	2.4166e-06			43086	negative regulation of catalytic activity	0.00077405			22900	electron transport chain	1.5624e-06
	6865	amino acid transport	5.1081e-06			6869	lipid transport	0.0008645			6950	response to stress	1.0119e-05
	15837	amine transport	5.6547e-06			44092	negative regulation of molecular function	0.00094041			19253	reductive pentose-phosphate cycle	2.2491e-05
	6790	sulfur metabolic process	8.7959e-06			50896	response to stimulus	0.0012948			50896	response to stimulus	2.7524e-05
	15849	organic acid transport	1.1011e-05			10876	lipid localization	0.0013019			19685	photosynthesis, dark reaction	3.3704e-05
	46942	carboxylic acid transport	1.1011e-05			6950	response to stress	0.0014131			10196	nonphotochemical quenching	3.3704e-05
	44281	small molecule metabolic process	1.3055e-05			6812	cation transport	0.0015217			9628	response to abiotic stimulus	4.586e-05
	9086	methionine biosynthetic process	2.3195e-05			30001	metal ion transport	0.0016429			55114	oxidation reduction	5.3212e-05
	97	sulfur amino acid biosynthetic process	2.3837e-05			70482	response to oxygen levels	0.0019069			9416	response to light stimulus	5.7762e-05
	10033	response to organic substance	2.5497e-05			46864	isoprenoid transport	0.0030936			9314	response to radiation	6.9928e-05
	96	sulfur amino acid metabolic process	2.8433e-05			46865	terpenoid transport	0.0030936			44282	small molecule catabolic process	0.00010745
	6820	anion transport	6.4921e-05			6493	protein amino acid O-linked glycosylation	0.0030936			6007	glucose catabolic process	0.0001151
	6520	cellular amino acid metabolic process	6.8229e-05			33198	response to ATP	0.0030936			46365	monosaccharide catabolic process	0.00012073
	6555	methionine metabolic process	7.6493e-05								19320	hexose catabolic process	0.00012073
	15698	inorganic anion transport	0.00014414		MOL	22891	substrate-specific transmembrane transporter activity	6.1738e-05			6006	glucose metabolic process	0.00013252
	44106	cellular amine metabolic process	0.0001535			22857	transmembrane transporter activity	7.043e-05			46164	alcohol catabolic process	0.00015157
	44283	small molecule biosynthetic process	0.00025351			15250	water channel activity	0.00017419			8152	metabolic process	0.00017175
	44272	sulfur compound biosynthetic process	0.00026016			5372	water transmembrane transporter activity	0.00017419			42742	defense response to bacterium	0.00020569
	9626	plant-type hypersensitive response	0.00031058			22892	substrate-specific transporter activity	0.00021584			9773	photosynthetic electron transport in photosystem I	0.0002339
	34050	host programmed cell death induced by symbiont	0.00035059			46873	metal ion transmembrane transporter activity	0.00039984			19318	hexose metabolic process	0.00035873
	46394	carboxylic acid biosynthetic process	0.00035288			5215	transporter activity	0.00085951			5985	sucrose metabolic process	0.00042124
	16053	organic acid biosynthetic process	0.00035288			5385	zinc ion transmembrane transporter activity	0.00089235			44262	cellular carbohydrate metabolic process	0.000447
	103	sulfate assimilation	0.00035764			4175	endopeptidase activity	0.0020015			9409	response to cold	0.00047793
	9067	aspartate family amino acid biosynthetic process	0.00039415			4252	serine-type endopeptidase activity	0.0029149			9617	response to bacterium	0.00047793
	9069	serine family amino acid metabolic process	0.00039415			80138	boron uptake transmembrane transporter activity	0.0031911			44275	cellular carbohydrate catabolic process	0.00050125
	6631	fatty acid metabolic process	0.00040032			22820	potassium ion symporter activity	0.0031911			16052	carbohydrate catabolic process	0.00064152
	9719	response to endogenous stimulus	0.00041015			42284	sphingolipid delta-4 desaturase activity	0.0031911			5996	monosaccharide metabolic process	0.00072924
	9308	amine metabolic process	0.00042789			9674	potassium:sodium symporter activity	0.0031911			44237	cellular metabolic process	0.001002
	8272	sulfate transport	0.00044367			16684	oxidoreductase activity, acting on peroxide as acceptor	0.0043969			51707	response to other organism	0.0011508
	9698	phenylpropanoid metabolic process	0.00045675			4601	peroxidase activity	0.0043969			9607	response to biotic stimulus	0.0013791
	12501	programmed cell death	0.00048493			15075	ion transmembrane transporter activity	0.0047421			9775	photosynthetic electron transport in cytochrome b6/f	0.0015244
	9066	aspartate family amino acid metabolic process	0.00050876			46915	transition metal ion transmembrane transporter activity	0.0059035			6096	glycolysis	0.0016966
	6563	L-serine metabolic process	0.00054193			5199	structural constituent of cell wall	0.006228			9266	response to temperature stimulus	0.0020904
	51716	cellular response to stimulus	0.00056206			15563	uptake transmembrane transporter activity	0.0063721			5984	disaccharide metabolic process	0.0021431
	10035	response to inorganic substance	0.00058384			22838	substrate-specific channel activity	0.0064136			6952	defense response	0.0026211
	43562	cellular response to nitrogen levels	0.00065309			22803	passive transmembrane transporter activity	0.0065646			10270	photosystem II oxygen evolving complex assembly	0.0030465
	6575	cellular amino acid derivative metabolic process	0.00066773			15267	channel activity	0.0065646			46505	sulfolipid metabolic process	0.0030465
	6950	response to stress	0.00066916								46506	sulfolipid biosynthetic process	0.0030465
	8652	cellular amino acid biosynthetic process	0.00067536		Cell	44464	cell part	0.0018453			9056	catabolic process	0.0030541
	9309	amine biosynthetic process	0.0013088			5623	cell	0.0018453			9311	oligosaccharide metabolic process	0.0031842
	8219	cell death	0.0014764			5618	cell wall	0.0030353			6066	alcohol metabolic process	0.0034635
	16265	death	0.0014764			30312	external encapsulating structure	0.0031681			51704	multi-organism process	0.0037864
	51179	localization	0.0014877								9768	photosynthesis, light harvesting in photosystem I	0.006084
	6810	transport	0.0016333								6954	inflammatory response	0.006084
	51234	establishment of localization	0.0018341								6552	leucine catabolic process	0.006084
	71496	cellular response to external stimulus	0.0021026								5975	carbohydrate metabolic process	0.0062608
	31668	cellular response to extracellular stimulus	0.0021026								9083	branched chain family amino acid catabolic process	0.0075994
	51171	regulation of nitrogen compound metabolic process	0.0024541								16137	glycoside metabolic process	0.007781
	46686	response to cadmium ion	0.0024641								46686	response to cadmium ion	0.008702
	9725	response to hormone stimulus	0.0025152								6878	cellular copper ion homeostasis	0.0091126
	9611	response to wounding	0.0025483								10540	basipetal auxin transport	0.010623
	6904	vesicle docking involved in exocytosis	0.0026047								42360	vitamin E metabolic process	0.010623
	6995	cellular response to nitrogen starvation	0.0028215								10189	vitamin E biosynthetic process	0.010623
	48278	vesicle docking	0.0028953								55070	copper ion homeostasis	0.012132
	6887	exocytosis	0.0028953								9987	cellular process	0.013398
	22406	membrane docking	0.0028953
	32787	monocarboxylic acid metabolic process	0.0031857							MOL	31409	pigment binding	1.9918e-06
	31407	oxylipin metabolic process	0.0032051								4365	glyceraldehyde-3-phosphate dehydrogenase (phosphorylating) activity	1.9865e-05
	9991	response to extracellular stimulus	0.0032871								8943	glyceraldehyde-3-phosphate dehydrogenase activity	5.5471e-05
	51707	response to other organism	0.0033274								16830	carbon-carbon lyase activity	0.00032971
	10038	response to metal ion	0.0034649								16620	oxidoreductase activity, acting on the aldehyde or oxo group of donors, NAD or NADP as acceptor	0.0011505
	71265	L-methionine biosynthetic process	0.0036031								43531	ADP binding	0.0014319
	80090	regulation of primary metabolic process	0.0041391								8974	phosphoribulokinase activity	0.0014319
	33554	cellular response to stress	0.0045578								46863	ribulose-1,5-bisphosphate carboxylase/oxygenase activator activity	0.0014319
	9787	regulation of abscisic acid mediated signaling pathway	0.0046438								51738	xanthophyll binding	0.0014319
	9063	cellular amino acid catabolic process	0.0046438								50278	sedoheptulose-bisphosphatase activity	0.0014319
	9607	response to biotic stimulus	0.0046768								46507	UDPsulfoquinovose synthase activity	0.0014319
											46508	hydrolase activity, acting on carbon-sulfur bonds	0.0014319
MOL	3824	catalytic activity	8.6813e-08								46028	electron transporter, transferring electrons from cytochrome b6/f complex of photosystem II activity	0.0014319
	22804	active transmembrane transporter activity	1.0933e-07								47100	glyceraldehyde-3-phosphate dehydrogenase (NADP+) (phosphorylating) activity	0.0014319
	22857	transmembrane transporter activity	2.0422e-07								16903	oxidoreductase activity, acting on the aldehyde or oxo group of donors	0.0028203
	22891	substrate-specific transmembrane transporter activity	2.5061e-07								4719	protein-L-isoaspartate (D-aspartate) O-methyltransferase activity	0.0028618
	22892	substrate-specific transporter activity	2.7152e-07								4485	methylcrotonoyl-CoA carboxylase activity	0.0028618
	15171	amino acid transmembrane transporter activity	1.6386e-06								16831	carboxy-lyase activity	0.0029222
	5215	transporter activity	1.6756e-06								5507	copper ion binding	0.0032968
	16740	transferase activity	3.1611e-06								8047	enzyme activator activity	0.0040338
	5275	amine transmembrane transporter activity	3.5313e-06								70547	L-tyrosine aminotransferase activity	0.0042897
	5342	organic acid transmembrane transporter activity	7.6408e-06								4838	L-tyrosine:2-oxoglutarate aminotransferase activity	0.0042897
	46943	carboxylic acid transmembrane transporter activity	7.6408e-06								51998	protein carboxyl O-methyltransferase activity	0.0057157
	15075	ion transmembrane transporter activity	9.3919e-05								16984	ribulose-bisphosphate carboxylase activity	0.0057157
	8898	homocysteine S-methyltransferase activity	0.00027908								46524	sucrose-phosphate synthase activity	0.0057157
	15103	inorganic anion transmembrane transporter activity	0.00029068								8964	phosphoenolpyruvate carboxylase activity	0.0071396
	15116	sulfate transmembrane transporter activity	0.00030278								8967	phosphoglycolate phosphatase activity	0.0085616
	30528	transcription regulator activity	0.00042688								10340	carboxyl-O-methyltransferase activity	0.0085616
	8509	anion transmembrane transporter activity	0.00045892								19840	isoprenoid binding	0.0085616
	3700	transcription factor activity	0.00051618								16829	lyase activity	0.0092911
	4781	sulfate adenylyltransferase (ATP) activity	0.00055459								4611	phosphoenolpyruvate carboxykinase activity	0.0099816
	16656	monodehydroascorbate reductase (NADH) activity	0.00055459								16421	CoA carboxylase activity	0.0099816
	16655	oxidoreductase activity, acting on NADH or NADPH, quinone or similar compound as acceptor	0.00077765								4332	fructose-bisphosphate aldolase activity	0.0099816
	70566	adenylyltransferase activity	0.00077765								16885	ligase activity, forming carbon-carbon bonds	0.0099816
	16772	transferase activity, transferring phosphorus-containing groups	0.00084171								51537	2 iron, 2 sulfur cluster binding	0.015642
	4779	sulfate adenylyltransferase activity	0.0009184
	15294	solute:cation symporter activity	0.0009963							Cel	9579	thylakoid	1.3015e-19
	15291	secondary active transmembrane transporter activity	0.0010078								44436	thylakoid part	5.233e-19
	15293	symporter activity	0.0010413								42651	thylakoid membrane	2.3325e-16
	16301	kinase activity	0.0013127								34357	photosynthetic membrane	2.7404e-16
	16651	oxidoreductase activity, acting on NADH or NADPH	0.0029181								9534	chloroplast thylakoid	1.0652e-15
	8374	O-acyltransferase activity	0.0030123								31976	plastid thylakoid	1.0652e-15
	16207	4-coumarate-CoA ligase activity	0.0032226								31984	organelle subcompartment	1.1708e-15
	8172	S-methyltransferase activity	0.0032226								44434	chloroplast part	1.4836e-15
	4674	protein serine/threonine kinase activity	0.0038017								44435	plastid part	2.5692e-15
	4672	protein kinase activity	0.0046161								9535	chloroplast thylakoid membrane	7.0027e-15
	16846	carbon-sulfur lyase activity	0.0050762								55035	plastid thylakoid membrane	7.0027e-15
											9507	chloroplast	5.1207e-11
Cellular	16020	membrane	3.1244e-05								9536	plastid	8.8645e-11
	5886	plasma membrane	6.0138e-05								44446	intracellular organelle part	2.849e-10
	44464	cell part	0.00030662								44422	organelle part	2.8948e-10
	5623	cell	0.00030662								9941	chloroplast envelope	2.0375e-09
	5829	cytosol	0.0004616								9526	plastid envelope	3.3397e-09
	5773	vacuole	0.001811								48046	apoplast	7.5697e-09
	145	exocyst	0.0027968								9570	chloroplast stroma	2.5918e-08
											9532	plastid stroma	3.972e-08
											5576	extracellular region	8.885e-08
											31967	organelle envelope	1.651e-07
											31975	envelope	1.651e-07
											44444	cytoplasmic part	1.7042e-07
											5737	cytoplasm	8.5215e-07
											43231	intracellular membrane-bounded organelle	4.168e-06
											43227	membrane-bounded organelle	4.1807e-06
											31977	thylakoid lumen	4.5561e-06
											43229	intracellular organelle	1.0836e-05
											43226	organelle	1.0867e-05
											10319	stromule	1.1131e-05
											44424	intracellular part	1.9368e-05
											9521	photosystem	2.5463e-05
											5622	intracellular	4.1538e-05
											32991	macromolecular complex	5.8904e-05
											10598	NAD(P)H dehydrogenase complex (plastoquinone)	9.8898e-05
											43234	protein complex	0.00015498
											16020	membrane	0.00046538
											30076	light-harvesting complex	0.00050197
											9523	photosystem II	0.00054926
											9512	cytochrome b6f complex	0.0015135
											9782	photosystem I antenna complex	0.0030247
											10287	plastoglobule	0.0031285
											9543	chloroplast thylakoid lumen	0.0034726
											31978	plastid thylakoid lumen	0.0034726
											22626	cytosolic ribosome	0.0037021
											9503	thylakoid light-harvesting complex	0.0045338
											9517	PSII associated light-harvesting complex II	0.0045338
											44425	membrane part	0.0053792
											9573	chloroplast ribulose bisphosphate carboxylase complex	0.0060406
											48492	ribulose bisphosphate carboxylase complex	0.0060406
											5840	ribosome	0.010395
											9654	oxygen evolving complex	0.016527
											9522	photosystem I	0.022471
											30095	chloroplast photosystem II	0.02543
											30529	ribonucleoprotein complex	0.028141
											16607	nuclear speck	0.031322

## Sheet: Supp.Table 10
Supplemental Table 10. RT-qPCR primers used in this study
Species	Name	Species ID	F	R
O.sativa kitaake	TIP41	OsKitaake03g347200.1	CGCTCCAGCTCTTTGAAGATAAA	ACTCTCCCCAAAAACCATCTCA
O.sativa kitaake	SHM7	OsKitaake01g418300.1	AGGAATGCCGTAGTCCCTTT	CTCCTTGCATTGAAGGGAAA
O.sativa kitaake	SLIM1/EIL3	OsKitaake08g207100.1	ACAGGGGTGTTGGCTGATAG	AAAAGGCAATCCATCAAACG
O.sativa kitaake	GGCT2;2	OsKitaake02g163800.1	TGTATCCACTCCTGATCCAGTA	TCCATTGAGAACAGGTAATCCC
O.sativa kitaake	SULTR4;1	OsKitaake09g015400.1	AAGAGCTTCTGGTCCCCTTA	AGTTGGCATTAGGGACATCA
O.sativa kitaake	AGLU1	OsKitaake01g120300.1	CAGCTACAGGTCTGGAGGAA	GACTCCGTGTAGCTCGTGAT
O.sativa kitaake	NA	OsKitaake09g042101.1	CTGTCAGCCTGGTTCTCCTA	CCGAACTCGACTCGAAGATA
O.sativa kitaake	PYD4	OsKitaake03g171100.1	CCAGGACAAGCACGAAATTA	TGAAGACGTTCCCGTAGAAG
O.sativa kitaake	SDI2	OsKitaake03g051700.1	GCAGCTTGCTAGAAGATGGTAA	GTCGGATAGGTGCATGAAATTC
S.viridis	PP2A	Sevir.9G262700.1	TGTTGAGACTGTAACGCTTTTG	TGTCTACTCTCATGGTTTCCAC
S.viridis	SHM7	Sevir.5G404100.1	CATGTTAGCCACGGTTACTACA	GCTCCTCAACCTTGTCATAATC
S.viridis	SLIM1/EIL3	Sevir.6G212300.1	TCCTTTGAGCCTCATTCCTATC	CAGGTATTGCATCAAGTCATCG
S.viridis	GGCT2;2	Sevir.1G157500.1	GAATTTTCCTTTGCAACGGTTG	TCCGGGTTAAAACAAATGTCAC
S.viridis	SDI2	Sevir.9G532800.1	AAGCGTGTACTTGAAGTGTTTG	CAGAGATCGAATAAGGGAGCAT
S.viridis	SULTR4;1	Sevir.2G154451.1	GTTGTGCTTGGAACGATTTTG	AGCGACATTACATGCTCAAATC
S.viridis	AGLU1	Sevir.5G047300.1	CCTTGAAGGATACGACTACTCC	GTCCCTGAACAGAATTCCCATA
S.viridis	SKP2A	Sevir.5G409000.1	TATCTCTACGGCAGATCAAACC	TGGCTACTGAGGAACACTAAAG
S.viridis	AT2G01060	Sevir.2G173400.1	CTGATTCCCTCGTCGTGAG	CAGACAAAGAAGAAGCCAATCC
S.viridis	ATL80	Sevir.2G313300.1	AGTGTGCAATGGTGATTCAATC	GCCACGTAGTTCTTGAGAAAAG
S.viridis	PYD4	Sevir.9G415200.1	GAAGTTCAACGTCATCCAGACT	CTGGATGGCTTCGGATATGAAG
S.viridis	NA	Sevir.9G165600.1	GACTCCTTCATCATCAACGTCG	CTTGAAGTTGCTGTTCTTCCTG
S.viridis	NA	Sevir.5G370600.1	CTTGTACTGATGAGTGGCGATA	CTAACCAACCACTGAGTAAGGT
S.viridis	NA	Sevir.9G305000.1	CATTGACATCCTTCACCGTTTT	TAATGAGGCAAACAATAGCAGC
S.viridis	COAD	Sevir.1G094400.1	GATCACTTCTCATACACGAGGT	TGCTCCTTTCTGTTGGTAAAGA
S.viridis	NA	Sevir.5G288200.1	GTGTGGTGTTGTGTGTTTAGTG	AATCCCAATCCTACCAGTTAGC
S.viridis	NA	Sevir.6G218400.1	CCGATACTCTACAACATCGACA	GTATCCACCATCTCCACTTTGG
